# Supplementary material for: Factors Associated with Fear of Falling among Community-Dwelling Older Adults in the Shih-Pai Study in Taiwan
Source: PLoS One. 2016 Mar 2;11(3):e0150612. doi: 10.1371/journal.pone.0150612 (PMC4775068; doi:10.1371/journal.pone.0150612)
Supplement: S1 Dataset — (XLSX) [file pone.0150612.s001.xlsx]

## Sheet: Data
Number	SEX	PSQI	GDS	Educational level	Marital status	DM	HTN	CVD	Stroke	Living status	Fall	FOF	Insomnia	Medical help accessibility	Subjective health_1	Subjective health_2	PF	RP	BP	GH	VT	SF	RE	MH	PCS	MCS	age_binary
1	0	0	0	0	1	0	0	0	0	1	0	0	0	1	3	2	52.9497	49.1708	62.7484	60.253	63.2537	57.1371	55.3402	54.9872	55.7675	57.7443	1
2	0	1	0	1	1	0	1	0	1	1	0	0	1	2	3	2	55.0472	56.2432	62.7484	55.5711	65.6204	57.1371	55.3402	59.5308	57.0377	58.6341	0
3	1	0	0	1	1	1	1	0	0	1	0	0	0	2	4	2	46.6572	56.2432	62.7484	38.2482	39.5871	57.1371	55.3402	59.5308	48.4084	53.2895	0
4	1	1	0	1	1	0	1	0	0	1	0	0	0	0	3	2	50.8522	56.2432	62.7484	55.5711	56.1537	46.2806	34.2708	32.2689	65.1313	44.3035	0
5	1	0	0	1	1	1	1	0	0	1	0	1	0	1	3	2	55.0472	49.1708	62.7484	43.8665	56.1537	51.7088	55.3402	50.4435	53.4071	52.2888	1
6	1	0	0	1	1	1	0	1	0	1	0	1	0	1	4	2	42.4622	56.2432	46.4764	42.9301	60.8871	51.7088	55.3402	52.7153	44.7888	52.4971	1
7	1	1	0	1	1	0	0	1	1	1	0	1	1	1	5	3	29.8773	27.9536	55.897	26.5436	41.9537	51.7088	55.3402	32.2689	32.3874	43.2454	1
8	1	1	0	1	1	0	1	1	0	1	1	1	1	0	4	2	52.9497	27.9536	62.7484	56.9757	58.5204	46.2806	55.3402	45.8998	49.4495	51.8736	1
9	1	1	1	1	1	0	0	0	0	1	0	1	1	1	5	3	15.1948	27.9536	51.6149	45.271	51.4204	35.424	23.7361	45.8998	32.9319	41.5371	1
10	0	1	0	1	1	0	0	0	0	1	0	1	1	2	4	2	50.8522	56.2432	62.7484	56.9757	46.6871	51.7088	55.3402	43.628	58.6152	51.4046	0
11	1	0	0	0	0	0	0	0	0	1	0	1	0	1	4	2	42.4622	56.2432	55.897	45.271	51.4204	51.7088	55.3402	59.5308	46.5879	54.2476	1
12	1	0	1	0	0	0	0	1	0	1	0	1	0	0	4	2	25.6823	27.9536	51.6149	47.612	51.4204	46.2806	44.8055	45.8998	33.8346	47.6363	1
13	1	0	0	1	0	0	1	1	0	1	0	0	0	2	4	2	48.7547	56.2432	62.7484	45.271	41.9537	57.1371	55.3402	64.0745	50.1156	55.681	1
14	0	1	0	1	0	1	1	0	0	1	0	1	1	0	4	2	50.8522	42.0984	47.3328	28.8845	49.0537	46.2806	55.3402	52.7153	39.8462	47.5925	1
15	1	0	0	1	0	0	1	1	0	1	0	1	0	1	3	2	46.6572	56.2432	55.897	50.8893	63.2537	57.1371	55.3402	52.7153	51.5723	55.5959	0
16	1	0	0	1	0	0	0	0	0	1	0	1	0	0	4	2	46.6572	27.9536	62.7484	56.9757	49.0537	46.2806	55.3402	39.0844	48.0131	49.1206	0
17	1	1	1	1	0	0	0	0	0	1	0	1	1	2	5	3	46.6572	56.2432	51.6149	31.2254	56.1537	51.7088	55.3402	39.0844	48.1505	47.0001	1
18	1	0	0	1	0	0	1	0	0	1	0	1	0	1	2	1	46.6572	56.2432	55.897	53.2302	58.5204	57.1371	55.3402	64.0745	49.5134	58.3219	1
19	1	0	0	1	0	0	0	0	0	1	0	0	0	0	3	2	55.0472	56.2432	62.7484	32.1618	56.1537	57.1371	55.3402	48.1717	53.4306	51.2269	0
20	1	0	0	1	0	0	1	0	1	1	1	0	1	0	2	1	52.9497	56.2432	62.7484	57.9121	70.3537	57.1371	55.3402	64.0745	55.8659	60.8111	0
21	1	0	0	1	0	0	0	1	0	1	0	0	0	0	4	2	57.1447	56.2432	62.7484	56.9757	63.2537	57.1371	55.3402	50.4435	60.2149	56.0746	1
22	1	0	0	1	0	0	0	0	0	1	0	0	0	1	4	2	55.0472	56.2432	62.7484	56.9757	63.2537	57.1371	55.3402	52.7153	58.8242	56.743	1
23	1	0	0	1	0	0	0	0	0	1	0	0	0	0	4	2	57.1447	49.1708	62.7484	56.9757	58.5204	57.1371	55.3402	50.4435	57.595	55.3666	1
24	1	0	1	1	0	0	1	1	0	1	0	0	0	0	5	3	44.5597	56.2432	62.7484	45.271	49.0537	51.7088	55.3402	43.628	53.0943	50.287	1
25	1	0	0	1	0	0	0	1	0	1	0	1	0	1	4	2	57.1447	56.2432	62.7484	28.8845	51.4204	57.1371	55.3402	36.8125	55.8728	47.1274	1
26	1	0	0	1	0	0	0	1	0	1	0	1	0	0	4	2	52.9497	56.2432	62.7484	45.271	60.8871	57.1371	55.3402	57.259	53.9432	56.0925	1
27	1	1	0	1	0	1	0	1	0	1	0	1	0	2	4	2	42.4622	27.9536	46.4764	56.9757	49.0537	51.7088	55.3402	41.3562	40.5251	49.5047	0
28	1	0	1	1	0	0	0	0	0	1	0	1	0	2	4	2	23.5848	42.0984	42.1943	33.5664	51.4204	35.424	44.8055	45.8998	31.4981	43.1217	1
29	1	1	0	1	0	0	1	1	0	1	0	1	1	0	4	2	50.8522	56.2432	62.7484	45.271	51.4204	46.2806	55.3402	43.628	55.8714	49.3304	0
30	0	0	0	1	0	0	0	0	0	1	0	1	1	0	4	2	44.5597	42.0984	46.4764	47.612	44.3204	46.2806	44.8055	41.3562	45.9733	44.7276	1
31	0	1	0	999	1	0	0	1	0	1	0	1	1	0	4	2	57.1447	56.2432	50.7585	56.9757	56.1537	57.1371	55.3402	27.7252	61.2171	48.1934	1
32	1	0	0	0	1	0	1	0	0	1	0	0	0	0	4	2	19.3898	56.2432	62.7484	47.612	60.8871	57.1371	55.3402	54.9872	40.7986	56.9528	0
33	0	0	0	0	1	0	0	0	0	1	0	0	0	0	4	2	57.1447	56.2432	51.6149	56.9757	63.2537	57.1371	55.3402	43.628	58.1837	53.3292	0
34	1	0	1	0	1	0	1	0	0	1	0	0	0	0	4	2	55.0472	56.2432	62.7484	47.612	56.1537	51.7088	55.3402	41.3562	58.831	50.5396	0
35	1	0	0	0	1	0	0	0	0	1	0	1	1	0	3	2	55.0472	56.2432	42.1943	55.5711	65.6204	40.8523	55.3402	54.9872	51.6363	52.5681	0
36	0	1	1	0	1	0	1	1	0	1	0	1	0	0	5	3	48.7547	27.9536	50.7585	38.2482	41.9537	57.1371	23.7361	34.5407	47.2085	39.3452	0
37	1	0	0	1	1	1	1	0	0	1	0	0	0	0	4	2	46.6572	49.1708	62.7484	31.2254	49.0537	57.1371	55.3402	48.1717	46.9514	50.3791	0
38	1	0	0	1	1	0	0	1	0	1	0	0	0	2	4	2	57.1447	56.2432	62.7484	47.612	56.1537	57.1371	55.3402	48.1717	58.1754	53.2988	1
39	1	0	0	1	1	0	0	0	0	1	0	0	0	0	3	2	55.0472	56.2432	41.3379	50.8893	56.1537	57.1371	55.3402	43.628	52.3079	50.7969	0
40	1	0	0	1	1	0	0	0	0	1	0	0	0	2	4	2	57.1447	56.2432	62.7484	56.9757	65.6204	57.1371	55.3402	59.5308	58.2775	58.7581	1
41	1	0	0	1	1	0	1	0	0	1	0	0	0	0	3	2	57.1447	56.2432	62.7484	53.2302	63.2537	57.1371	55.3402	52.7153	58.7789	56.1527	0
42	1	0	0	1	1	0	0	1	0	1	0	0	0	0	3	2	52.9497	49.1708	62.7484	50.8893	46.6871	57.1371	55.3402	43.628	55.4611	51.4054	0
43	1	0	0	1	1	0	1	0	0	1	0	0	0	0	2	1	57.1447	56.2432	55.897	62.5939	70.3537	57.1371	55.3402	50.4435	59.6456	57.1472	1
44	1	0	0	1	1	0	0	0	0	1	0	0	0	0	3	2	57.1447	56.2432	62.7484	57.9121	70.3537	57.1371	55.3402	50.4435	60.6529	57.0842	1
45	1	0	0	1	1	0	1	1	0	1	0	0	0	2	3	2	57.1447	56.2432	62.7484	60.253	60.8871	57.1371	55.3402	50.4435	60.9647	56.2359	1
46	1	0	0	1	1	0	1	0	0	1	0	0	0	0	4	2	57.1447	56.2432	50.7585	56.9757	58.5204	57.1371	55.3402	61.8026	53.7647	57.4499	0
47	1	0	0	1	1	0	0	0	0	1	0	0	0	0	3	2	52.9497	56.2432	62.7484	50.8893	53.7871	57.1371	55.3402	43.628	58.1491	52.4066	0
48	1	0	0	1	1	0	1	1	0	1	0	0	0	0	4	2	46.6572	49.1708	62.7484	47.612	49.0537	51.7088	55.3402	45.8998	51.5827	51.0168	1
49	1	0	0	1	1	0	1	1	0	1	1	0	0	0	4	2	48.7547	56.2432	62.7484	56.9757	63.2537	57.1371	55.3402	57.259	55.1533	58.1506	0
50	1	0	0	1	1	0	1	0	0	1	0	0	0	2	3	2	57.1447	56.2432	62.7484	60.253	65.6204	57.1371	55.3402	57.259	59.5967	58.615	0
51	1	0	0	1	1	0	1	1	0	1	0	0	0	0	4	2	57.1447	56.2432	62.7484	49.9529	60.8871	57.1371	55.3402	57.259	56.8903	56.6001	0
52	0	0	0	1	1	0	0	0	0	1	0	0	0	1	2	1	52.9497	56.2432	62.7484	62.5939	60.8871	57.1371	55.3402	64.0745	56.7618	60.2875	1
53	1	0	0	1	1	0	0	0	0	1	0	0	0	0	4	2	46.6572	56.2432	62.7484	28.8845	49.0537	57.1371	55.3402	48.1717	48.851	50.1761	0
54	1	0	0	1	1	0	0	1	0	1	0	0	0	0	2	1	55.0472	56.2432	62.7484	62.5939	58.5204	46.2806	55.3402	52.7153	60.1717	54.8611	0
55	1	0	0	1	1	1	1	0	0	1	0	0	0	0	4	2	52.9497	56.2432	62.7484	47.612	56.1537	40.8523	55.3402	52.7153	55.5165	51.5236	1
56	1	0	0	1	1	0	1	0	0	1	0	0	0	0	3	2	40.3648	49.1708	88.4409	32.1618	49.0537	100.563	55.3402	45.8998	52.8497	60.6211	1
57	1	0	0	1	1	0	1	1	0	1	0	0	0	0	4	2	55.0472	56.2432	62.7484	52.2938	65.6204	57.1371	55.3402	57.259	56.7212	57.582	0
58	1	0	0	1	1	0	1	1	0	1	0	0	0	1	4	2	57.1447	56.2432	51.6149	49.9529	60.8871	46.2806	55.3402	54.9872	53.9381	52.9752	0
59	1	0	0	1	1	0	0	0	0	1	0	0	0	1	4	2	57.1447	56.2432	62.7484	56.9757	67.9871	57.1371	55.3402	59.5308	58.3456	59.0513	0
60	1	0	1	1	1	0	1	0	1	1	0	0	0	2	4	2	15.1948	27.9536	62.7484	47.612	51.4204	46.2806	55.3402	45.8998	30.8997	50.9703	1
61	0	0	0	1	1	0	1	0	0	1	1	1	0	1	3	2	57.1447	56.2432	62.7484	50.8893	56.1537	57.1371	55.3402	50.4435	58.4919	54.3509	1
62	1	0	0	1	1	0	0	0	0	1	0	1	0	0	4	2	55.0472	56.2432	62.7484	47.612	51.4204	57.1371	55.3402	50.4435	56.6485	53.3807	0
63	1	0	0	1	1	0	0	1	0	1	0	1	0	1	4	2	57.1447	56.2432	62.7484	47.612	58.5204	57.1371	55.3402	48.1717	58.2435	53.592	0
64	1	0	0	1	1	0	0	0	0	1	0	1	0	0	4	2	57.1447	56.2432	62.7484	56.9757	58.5204	57.1371	55.3402	48.1717	60.5801	54.8906	1
65	1	0	0	1	1	0	0	0	0	1	0	1	0	1	3	2	48.7547	42.0984	46.4764	50.8893	46.6871	57.1371	55.3402	43.628	46.0316	50.033	1
66	1	1	0	1	1	0	1	0	0	1	1	1	0	1	4	2	29.8773	27.9536	33.6302	45.271	58.5204	57.1371	55.3402	57.259	24.9107	53.6002	1
67	1	0	1	1	1	1	0	0	0	1	0	1	0	1	5	3	46.6572	56.2432	46.4764	26.5436	46.6871	57.1371	55.3402	41.3562	44.5359	46.3731	1
68	1	0	1	1	1	0	1	0	0	1	0	1	0	0	4	2	50.8522	56.2432	55.897	45.271	58.5204	51.7088	55.3402	52.7153	51.8538	53.0513	0
69	1	1	0	1	1	0	1	1	0	1	0	0	0	0	4	2	46.6572	56.2432	62.7484	45.271	53.7871	57.1371	55.3402	34.5407	56.0845	49.4498	1
70	1	0	0	1	1	0	1	0	0	1	1	1	1	0	4	2	36.1698	42.0984	42.1943	28.8845	49.0537	35.424	55.3402	43.628	34.0761	43.1837	0
71	1	0	1	1	1	1	1	1	0	1	0	1	0	1	4	2	50.8522	56.2432	62.7484	47.612	53.7871	57.1371	55.3402	36.8125	57.946	50.2303	1
72	0	0	0	0	0	0	0	0	0	1	0	0	0	0	4	2	57.1447	56.2432	62.7484	56.9757	65.6204	57.1371	55.3402	43.628	61.7871	54.5752	1
73	0	0	0	0	0	0	0	0	0	1	0	0	0	0	3	2	57.1447	56.2432	62.7484	60.253	63.2537	57.1371	55.3402	48.1717	61.5341	55.9316	1
74	0	0	1	0	0	0	1	0	0	1	0	0	0	0	3	2	55.0472	56.2432	62.7484	50.8893	60.8871	57.1371	55.3402	45.8998	58.7414	53.813	1
75	0	1	0	0	0	0	0	0	0	1	0	1	1	1	3	2	57.1447	56.2432	46.4764	50.8893	60.8871	40.8523	55.3402	54.9872	52.5809	51.628	1
76	0	0	0	0	0	0	0	0	0	1	0	1	0	3	2	1	52.9497	56.2432	55.897	60.253	46.6871	57.1371	55.3402	61.8026	54.095	57.0197	1
77	1	0	0	0	0	0	0	1	0	1	0	0	0	1	4	2	46.6572	56.2432	62.7484	56.9757	60.8871	57.1371	55.3402	59.5308	53.6945	58.5258	0
78	1	0	0	0	0	0	1	0	0	1	0	0	0	3	3	2	19.3898	56.2432	62.7484	50.8893	49.0537	51.7088	55.3402	36.8125	45.3278	50.1235	0
79	1	0	0	1	0	0	1	1	1	1	0	0	0	1	3	2	50.8522	56.2432	62.7484	60.253	65.6204	57.1371	55.3402	64.0745	55.4245	60.6202	1
80	0	0	0	1	0	0	0	1	0	1	0	0	0	0	3	2	52.9497	56.2432	50.7585	48.5483	65.6204	57.1371	55.3402	64.0745	49.5858	57.9001	1
81	0	0	0	1	0	1	1	0	0	1	0	0	0	1	2	1	52.9497	56.2432	62.7484	53.2302	63.2537	57.1371	55.3402	57.259	55.9974	57.4895	1
82	1	0	0	1	0	0	0	0	0	1	0	0	0	1	2	1	57.1447	56.2432	62.7484	50.8893	65.6204	57.1371	55.3402	59.5308	56.7587	57.914	0
83	0	0	0	1	0	0	0	0	0	1	0	0	0	0	4	2	57.1447	56.2432	62.7484	56.9757	63.2537	57.1371	55.3402	57.259	58.7108	57.8673	0
84	1	1	0	1	0	0	1	0	0	1	0	0	0	2	3	2	55.0472	56.2432	55.897	55.5711	60.8871	57.1371	55.3402	50.4435	56.7314	55.0711	1
85	1	0	0	1	0	0	0	1	0	1	0	0	0	0	2	1	46.6572	56.2432	62.7484	53.2302	56.1537	57.1371	55.3402	39.0844	57.136	52.0419	1
86	1	0	0	1	0	1	1	1	0	1	0	1	0	2	2	1	57.1447	56.2432	62.7484	57.9121	70.3537	46.2806	55.3402	57.259	59.2305	56.8022	1
87	0	0	0	1	0	0	1	0	1	1	0	1	0	1	4	2	25.6823	49.1708	51.6149	31.2254	51.4204	57.1371	34.2708	41.3562	40.1411	44.5811	1
88	0	1	0	1	0	0	0	0	0	1	1	1	1	0	4	2	40.3648	49.1708	46.4764	47.612	60.8871	46.2806	55.3402	61.8026	40.6193	54.4485	1
89	0	0	0	1	0	0	1	0	0	1	0	1	0	0	4	2	50.8522	56.2432	37.484	49.9529	41.9537	40.8523	55.3402	34.5407	50.7913	43.2173	0
90	1	0	0	1	0	0	0	1	1	1	1	0	0	0	2	1	57.1447	56.2432	62.7484	62.5939	53.7871	57.1371	55.3402	64.0745	58.3363	59.2662	0
91	1	0	0	1	0	0	1	0	0	1	0	0	0	0	2	1	57.1447	56.2432	62.7484	53.2302	63.2537	57.1371	55.3402	52.7153	58.7789	56.1527	0
92	1	0	0	1	0	0	0	1	0	1	0	0	0	0	4	2	52.9497	56.2432	62.7484	47.612	53.7871	57.1371	55.3402	48.1717	56.3286	53.1472	1
93	1	0	0	1	0	0	0	0	0	1	0	0	0	1	4	2	57.1447	56.2432	62.7484	56.9757	65.6204	57.1371	55.3402	29.9971	64.7953	50.9899	1
94	1	0	0	1	0	0	0	0	0	1	1	1	1	1	4	2	50.8522	56.2432	62.7484	47.612	65.6204	57.1371	55.3402	45.8998	56.281	54.0866	1
95	1	0	0	1	0	0	0	0	1	1	1	1	0	1	4	2	34.0723	42.0984	62.7484	47.612	60.8871	57.1371	55.3402	57.259	41.5554	56.8114	1
96	1	0	0	1	0	0	1	0	0	1	0	1	0	0	1	1	50.8522	56.2432	62.7484	63.9985	53.7871	57.1371	55.3402	64.0745	56.0187	59.6735	1
97	1	0	0	1	0	0	0	1	0	1	0	1	0	0	4	2	50.8522	56.2432	62.7484	45.271	49.0537	57.1371	55.3402	45.8998	55.2202	51.7094	0
98	1	0	0	1	0	0	0	0	0	1	0	0	1	1	4	2	55.0472	49.1708	62.7484	47.612	56.1537	51.7088	55.3402	48.1717	54.8431	52.2107	1
99	1	1	1	1	0	0	0	0	0	1	1	1	1	0	3	2	36.1698	56.2432	62.7484	55.5711	56.1537	57.1371	34.2708	39.0844	57.3198	48.6666	0
100	0	1	0	1	0	0	0	0	0	1	0	0	1	0	3	2	57.1447	56.2432	50.7585	57.9121	60.8871	57.1371	55.3402	45.8998	57.576	53.6901	0
101	1	1	0	1	0	1	1	0	0	1	0	1	1	1	4	2	57.1447	49.1708	62.7484	40.5892	86.9204	57.1371	55.3402	86.7927	46.3011	66.1735	1
102	0	0	0	0	1	0	1	0	0	1	0	1	0	1	4	2	52.9497	56.2432	62.7484	45.271	56.1537	46.2806	55.3402	41.3562	57.3984	49.2485	1
103	0	0	0	0	1	0	0	0	0	1	0	1	1	1	3	2	48.7547	27.9536	62.7484	43.8665	49.0537	40.8523	34.2708	32.2689	51.2227	40.3476	1
104	1	0	0	1	1	0	0	0	0	1	0	0	0	2	2	1	57.1447	56.2432	62.7484	62.5939	70.3537	57.1371	55.3402	64.0745	58.813	61.3188	0
105	1	0	0	1	1	0	0	0	0	1	0	0	0	0	4	2	57.1447	56.2432	55.897	54.6348	70.3537	35.424	55.3402	50.4435	57.823	51.894	1
106	1	0	0	1	1	0	1	0	0	1	0	0	0	0	2	1	57.1447	56.2432	62.7484	62.5939	63.2537	57.1371	55.3402	57.259	60.1128	58.6464	0
107	0	0	0	1	1	0	0	0	0	1	0	0	0	0	2	1	55.0472	56.2432	62.7484	62.5939	67.9871	57.1371	55.3402	57.259	59.3596	59.3037	0
108	1	0	0	1	1	1	1	1	0	1	0	0	0	0	4	2	50.8522	56.2432	62.7484	56.9757	63.2537	57.1371	55.3402	52.7153	57.0454	56.8847	0
109	1	0	0	1	1	0	0	0	0	1	0	0	0	0	3	2	55.0472	56.2432	62.7484	50.8893	58.5204	57.1371	55.3402	54.9872	56.6678	55.91	0
110	1	0	0	1	1	0	0	0	0	1	0	0	0	0	2	1	57.1447	56.2432	62.7484	60.253	65.6204	57.1371	55.3402	50.4435	61.1008	56.8224	0
111	1	0	0	1	1	0	1	1	0	1	1	0	0	2	3	2	50.8522	27.9536	46.4764	53.2302	51.4204	57.1371	55.3402	59.5308	39.1642	54.8129	0
112	0	0	0	1	1	0	1	0	0	1	0	0	0	1	4	2	40.3648	49.1708	62.7484	47.612	49.0537	57.1371	55.3402	45.8998	48.8737	52.2666	1
113	1	0	0	1	1	0	1	0	1	1	0	0	0	0	3	2	55.0472	56.2432	62.7484	50.8893	63.2537	57.1371	55.3402	57.259	56.3026	57.094	0
114	1	0	0	1	1	0	0	0	0	1	0	0	0	1	4	2	57.1447	56.2432	62.7484	52.2938	63.2537	57.1371	55.3402	54.9872	58.0439	56.6204	1
115	1	0	0	1	1	0	1	1	1	1	0	0	0	0	5	3	36.1698	42.0984	62.7484	26.5436	56.1537	57.1371	55.3402	50.4435	38.5553	51.4396	0
116	1	0	0	1	1	0	0	0	0	1	0	0	0	2	2	1	55.0472	56.2432	62.7484	62.5939	58.5204	57.1371	55.3402	57.259	59.0872	58.1308	0
117	1	0	0	1	1	0	0	0	0	1	0	0	0	1	5	3	27.7798	56.2432	33.6302	47.612	65.6204	57.1371	55.3402	64.0745	33.2407	57.1544	0
118	0	0	0	1	1	0	0	1	1	1	0	1	0	0	4	2	42.4622	56.2432	41.7661	40.5892	53.7871	57.1371	55.3402	39.0844	45.472	48.3417	0
119	0	0	0	1	1	0	0	0	0	1	1	1	0	1	3	2	57.1447	56.2432	62.7484	50.8893	63.2537	57.1371	55.3402	54.9872	57.6934	56.4256	0
120	0	1	0	1	1	0	1	1	0	1	0	1	0	0	3	2	42.4622	49.1708	37.484	50.8893	53.7871	57.1371	55.3402	48.1717	42.1933	51.6723	0
121	1	0	0	1	1	0	0	0	0	1	1	1	0	1	3	2	34.0723	27.9536	62.7484	50.8893	56.1537	51.7088	55.3402	50.4435	38.8145	53.6062	1
122	0	0	0	1	1	0	1	0	1	1	1	1	1	1	3	2	46.6572	56.2432	29.3481	50.8893	63.2537	24.5675	55.3402	61.8026	41.3817	49.4903	0
123	1	0	0	1	1	0	0	0	0	1	0	1	0	1	4	2	36.1698	27.9536	62.7484	28.8845	51.4204	35.424	55.3402	43.628	35.7034	44.9926	0
124	0	0	0	1	1	0	0	0	0	1	0	1	0	0	4	2	52.9497	56.2432	51.6149	35.9073	60.8871	57.1371	55.3402	41.3562	51.5808	49.6583	0
125	0	0	0	1	1	0	1	1	0	1	0	1	1	0	4	2	50.8522	56.2432	51.6149	49.9529	53.7871	57.1371	55.3402	50.4435	51.9867	53.1875	1
126	0	0	0	0	0	0	0	0	0	1	0	0	0	1	2	1	44.5597	56.2432	62.7484	62.5939	51.4204	57.1371	55.3402	64.0745	52.932	59.398	1
127	0	0	0	0	0	0	0	0	0	1	0	0	0	1	4	2	38.2673	42.0984	42.1943	28.8845	58.5204	57.1371	55.3402	43.628	35.0743	48.4351	1
128	0	0	0	0	0	0	0	0	0	1	0	1	0	3	4	2	46.6572	56.2432	55.897	47.612	53.7871	57.1371	55.3402	45.8998	51.9862	52.1759	1
129	0	1	0	0	0	0	1	0	0	1	0	1	0	1	4	2	27.7798	27.9536	42.1943	38.2482	51.4204	57.1371	55.3402	45.8998	27.2909	49.5625	1
130	1	0	0	0	0	0	0	0	0	1	0	1	0	2	4	2	52.9497	56.2432	62.7484	47.612	53.7871	57.1371	55.3402	48.1717	56.3286	53.1472	1
131	0	0	1	0	0	0	1	0	0	1	0	1	0	1	3	2	50.8522	56.2432	46.4764	60.253	34.8537	40.8523	55.3402	61.8026	49.9963	51.7063	1
132	0	1	0	0	0	0	1	0	0	1	0	0	0	3	4	2	48.7547	56.2432	62.7484	56.9757	58.5204	57.1371	55.3402	57.259	55.0171	57.5641	1
133	0	1	0	0	0	0	0	1	0	1	0	1	0	1	4	2	40.3648	56.2432	50.7585	49.9529	58.5204	57.1371	55.3402	50.4435	47.404	54.0549	1
134	0	1	0	1	0	0	0	0	0	1	0	0	1	1	3	2	42.4622	56.2432	62.7484	60.253	53.7871	57.1371	55.3402	61.8026	52.0279	58.8398	1
135	0	0	0	1	0	0	0	0	0	1	0	0	0	0	4	2	57.1447	56.2432	62.7484	47.612	58.5204	57.1371	55.3402	48.1717	58.2435	53.592	0
136	0	1	0	1	0	0	1	0	1	1	0	0	0	1	4	2	42.4622	27.9536	46.4764	31.2254	51.4204	46.2806	55.3402	48.1717	32.7042	46.982	1
137	0	0	0	1	0	0	0	0	0	1	1	1	0	0	3	2	50.8522	56.2432	62.7484	60.253	58.5204	57.1371	55.3402	61.8026	55.7216	59.1429	0
138	1	0	0	1	0	1	1	0	0	1	0	1	0	1	4	2	50.8522	27.9536	50.7585	49.9529	65.6204	46.2806	55.3402	52.7153	41.7005	52.6168	1
139	0	0	0	1	0	0	1	1	0	1	0	1	0	0	2	1	48.7547	35.026	46.4764	55.5711	63.2537	57.1371	55.3402	54.9872	42.6859	55.601	1
140	0	0	0	1	0	0	0	1	0	1	1	1	0	0	3	2	52.9497	56.2432	46.4764	53.2302	60.8871	57.1371	55.3402	59.5308	50.261	56.4014	1
141	0	0	0	1	0	0	0	0	0	1	0	1	0	0	4	2	57.1447	56.2432	62.7484	47.612	56.1537	57.1371	55.3402	54.9872	56.6713	55.0914	0
142	1	0	0	1	0	0	1	1	0	1	0	1	0	0	4	2	46.6572	27.9536	46.4764	42.9301	51.4204	46.2806	23.7361	50.4435	42.9723	42.98	1
143	1	0	0	1	0	0	0	0	0	1	1	1	0	1	2	1	15.1948	56.2432	62.7484	50.8893	60.8871	19.1392	55.3402	52.7153	40.6252	49.6901	1
144	0	0	0	1	0	0	1	0	0	1	0	1	0	0	4	2	52.9497	56.2432	62.7484	56.9757	53.7871	46.2806	55.3402	43.628	59.7497	51.1761	0
145	0	0	0	1	0	0	0	0	0	1	0	1	0	0	4	2	50.8522	42.0984	51.6149	47.612	49.0537	46.2806	55.3402	48.1717	46.8819	49.361	1
146	0	0	1	1	0	0	0	0	0	1	0	1	0	1	4	2	44.5597	35.026	42.1943	56.9757	46.6871	46.2806	44.8055	41.3562	44.5346	45.8314	0
147	1	0	0	1	0	0	0	1	0	1	0	0	0	1	4	2	50.8522	56.2432	50.7585	49.9529	77.4537	57.1371	55.3402	64.0745	49.3874	59.6318	0
148	0	0	0	1	0	0	0	0	0	1	0	0	1	0	3	2	52.9497	56.2432	62.7484	53.2302	60.8871	57.1371	55.3402	52.7153	56.9321	56.0012	1
149	1	0	0	1	0	0	1	1	0	1	0	0	0	1	4	2	48.7547	56.2432	62.7484	42.9301	70.3537	57.1371	55.3402	59.5308	51.3513	57.6799	0
150	0	0	0	1	0	0	0	0	0	1	1	1	0	0	4	2	38.2673	42.0984	50.7585	42.9301	53.7871	57.1371	55.3402	48.1717	40.1598	51.7245	0
151	1	0	0	1	0	0	0	1	0	1	0	0	1	1	5	3	34.0723	27.9536	29.3481	33.5664	41.9537	24.5675	55.3402	57.259	22.1776	43.1923	1
152	0	1	0	1	0	0	1	0	0	1	0	1	1	1	4	2	46.6572	35.026	42.1943	42.9301	56.1537	29.9958	34.2708	32.2689	46.3427	37.4563	0
153	1	1	0	1	0	0	1	0	0	1	0	1	1	2	3	2	57.1447	56.2432	62.7484	48.5483	63.2537	57.1371	55.3402	59.5308	56.1065	57.2961	0
154	1	0	0	1	0	0	1	1	0	1	0	0	1	1	3	2	57.1447	56.2432	55.897	55.5711	51.4204	57.1371	55.3402	54.9872	56.3457	55.0225	0
155	1	0	0	999	1	0	0	0	0	1	0	0	1	0	3	2	57.1447	56.2432	62.7484	50.8893	56.1537	57.1371	55.3402	43.628	59.996	52.5582	0
156	1	0	0	999	1	0	0	0	0	1	0	0	0	0	2	1	57.1447	56.2432	62.7484	62.5939	58.5204	57.1371	55.3402	48.1717	61.9821	55.6698	0
157	1	0	0	999	1	0	1	0	0	1	0	0	0	0	2	1	55.0472	56.2432	62.7484	62.5939	67.9871	57.1371	55.3402	64.0745	57.8555	61.0964	0
158	0	0	0	999	1	1	0	0	0	1	0	0	0	1	3	2	55.0472	56.2432	62.7484	60.253	53.7871	57.1371	55.3402	54.9872	58.8683	56.6222	1
159	1	0	0	999	1	0	1	1	0	1	0	0	0	2	2	1	57.1447	56.2432	62.7484	62.5939	67.9871	57.1371	55.3402	64.0745	58.7449	61.0255	1
160	1	1	0	999	1	0	0	0	0	1	0	1	0	1	4	2	52.9497	56.2432	62.7484	45.271	63.2537	46.2806	55.3402	52.7153	55.0958	53.1159	1
161	1	0	0	999	1	0	1	0	0	1	0	1	0	2	4	2	52.9497	56.2432	62.7484	45.271	56.1537	46.2806	55.3402	48.1717	55.8942	51.0411	1
162	0	0	0	999	1	0	1	0	1	1	0	1	0	1	4	2	52.9497	56.2432	62.7484	45.271	51.4204	46.2806	55.3402	48.1717	55.7581	50.4547	1
163	0	0	0	999	1	0	1	1	0	1	0	1	0	2	4	2	44.5597	56.2432	62.7484	45.271	53.7871	46.2806	55.3402	50.4435	51.7673	51.6288	1
164	1	0	0	999	1	0	1	0	0	1	0	1	0	0	2	1	52.9497	56.2432	62.7484	62.5939	63.2537	57.1371	55.3402	64.0745	56.8299	60.5808	1
165	0	0	0	999	1	1	0	1	0	1	1	1	0	1	3	2	55.0472	56.2432	62.7484	48.5483	51.4204	46.2806	55.3402	43.628	58.468	49.6433	1
166	1	0	0	999	1	0	0	0	0	1	0	1	0	1	2	1	52.9497	56.2432	62.7484	50.8893	58.5204	46.2806	55.3402	43.628	58.367	50.9184	0
167	1	0	0	999	1	1	0	0	0	1	1	1	0	0	3	2	52.9497	56.2432	62.7484	50.8893	49.0537	57.1371	55.3402	50.4435	56.5088	53.6128	0
168	0	0	0	999	1	0	0	0	0	1	0	1	0	1	4	2	48.7547	27.9536	51.6149	40.5892	56.1537	40.8523	34.2708	54.9872	42.0602	45.7955	1
169	1	0	0	999	1	0	0	0	0	1	0	1	0	1	4	2	48.7547	56.2432	62.7484	28.8845	44.3204	57.1371	55.3402	41.3562	51.1083	47.7261	1
170	1	0	0	999	1	0	0	0	0	1	1	1	0	1	4	2	52.9497	27.9536	62.7484	40.5892	44.3204	46.2806	34.2708	41.3562	50.0011	42.5925	1
171	1	0	0	999	1	0	1	0	0	1	0	1	0	0	4	2	57.1447	56.2432	62.7484	45.271	60.8871	46.2806	55.3402	57.259	55.8037	53.8761	0
172	0	0	0	999	1	0	1	0	0	1	0	1	0	1	5	3	48.7547	56.2432	55.897	45.271	44.3204	57.1371	55.3402	36.8125	54.0246	48.2173	1
173	0	0	0	999	1	0	1	0	0	1	0	1	1	1	4	2	44.5597	27.9536	62.7484	47.612	46.6871	57.1371	55.3402	54.9872	41.1276	53.8571	1
174	0	0	0	999	1	1	1	1	0	1	0	0	1	0	4	2	48.7547	56.2432	62.7484	26.5436	56.1537	57.1371	55.3402	50.4435	48.8591	51.2578	0
175	1	0	0	999	1	0	1	0	0	1	0	0	1	1	4	2	55.0472	56.2432	51.6149	54.6348	63.2537	51.7088	55.3402	54.9872	54.2442	55.0259	1
176	1	1	0	0	1	0	0	1	0	1	0	0	1	0	4	2	57.1447	56.2432	51.6149	56.9757	65.6204	51.7088	55.3402	64.0745	53.7804	57.9631	0
177	0	1	0	0	1	0	1	0	0	1	0	0	1	0	3	2	42.4622	49.1708	41.7661	48.5483	56.1537	57.1371	55.3402	52.7153	42.0342	53.2024	0
178	0	0	0	0	1	0	0	0	0	1	0	0	1	0	1	1	57.1447	56.2432	62.7484	63.9985	70.3537	57.1371	55.3402	64.0745	59.1635	61.5136	0
179	0	0	0	0	1	0	1	0	0	1	0	0	0	1	4	2	52.9497	56.2432	55.897	52.2938	67.9871	51.7088	55.3402	59.5308	53.2639	56.92	0
180	1	0	0	0	1	0	0	0	0	1	0	0	0	1	4	2	52.9497	56.2432	62.7484	52.2938	60.8871	57.1371	55.3402	54.9872	56.197	56.4689	1
181	0	0	0	0	1	0	0	0	0	1	0	0	0	3	3	2	55.0472	56.2432	62.7484	53.2302	65.6204	57.1371	55.3402	61.8026	55.9521	58.907	1
182	1	0	0	0	1	0	0	0	0	1	0	0	0	0	2	1	57.1447	56.2432	55.897	62.5939	67.9871	57.1371	55.3402	64.0745	56.5693	60.4393	0
183	1	0	0	0	1	0	1	0	0	1	0	0	0	0	3	2	57.1447	56.2432	62.7484	60.253	65.6204	57.1371	55.3402	59.5308	59.0954	59.2126	0
184	1	0	0	0	1	0	0	1	0	1	0	0	0	1	4	2	57.1447	56.2432	62.7484	47.612	58.5204	57.1371	55.3402	48.1717	58.2435	53.592	1
185	0	0	0	0	1	0	1	0	0	1	0	0	0	0	2	1	57.1447	56.2432	62.7484	53.2302	56.1537	57.1371	55.3402	48.1717	59.5774	54.078	1
186	0	0	0	0	1	0	1	0	0	1	0	0	0	1	3	2	57.1447	56.2432	62.7484	53.2302	65.6204	57.1371	55.3402	59.5308	57.3429	58.2386	1
187	1	0	0	0	1	0	1	0	0	1	0	0	0	1	3	2	46.6572	56.2432	55.897	55.5711	70.3537	57.1371	55.3402	64.0745	50.438	60.1127	0
188	0	0	0	0	1	0	0	0	0	1	1	0	0	1	3	2	55.0472	49.1708	37.484	46.2074	53.7871	57.1371	44.8055	52.7153	47.3818	49.7661	0
189	0	0	0	0	1	0	0	0	0	1	0	0	0	0	4	2	57.1447	56.2432	62.7484	56.9757	60.8871	57.1371	55.3402	54.9872	59.1441	56.9765	0
190	0	0	0	0	1	0	0	0	0	1	0	0	0	2	2	1	57.1447	56.2432	62.7484	53.2302	63.2537	57.1371	55.3402	54.9872	58.2775	56.7503	1
191	0	0	0	0	1	0	1	1	0	1	0	0	0	1	4	2	55.0472	56.2432	51.6149	45.271	56.1537	51.7088	55.3402	54.9872	51.7033	52.8476	0
192	0	0	0	0	1	0	0	1	0	1	0	0	0	2	4	2	55.0472	56.2432	62.7484	47.612	65.6204	57.1371	55.3402	61.8026	54.5502	58.1278	1
193	1	1	0	0	1	0	0	0	0	1	0	0	0	1	3	2	55.0472	56.2432	62.7484	48.5483	58.5204	46.2806	55.3402	48.1717	57.6695	51.718	1
194	1	1	0	0	1	0	1	1	0	1	0	0	1	1	4	2	55.0472	56.2432	51.6149	47.612	60.8871	46.2806	55.3402	50.4435	53.4673	51.5262	1
195	0	0	0	0	1	1	0	0	0	1	0	0	0	1	3	2	55.0472	56.2432	62.7484	50.8893	53.7871	57.1371	55.3402	45.8998	58.5371	52.9334	0
196	0	0	0	0	1	0	1	1	0	1	0	0	0	1	4	2	52.9497	56.2432	62.7484	56.9757	56.1537	57.1371	55.3402	64.0745	55.2237	58.9219	0
197	1	0	0	0	1	0	1	0	0	1	1	0	0	1	4	2	57.1447	56.2432	62.7484	52.2938	63.2537	57.1371	55.3402	48.1717	59.548	54.8278	1
198	1	0	0	0	1	0	0	0	0	1	0	0	0	1	4	2	52.9497	56.2432	62.7484	45.271	49.0537	46.2806	55.3402	41.3562	57.1941	48.3688	1
199	0	0	0	0	1	0	0	0	0	1	0	0	0	2	4	2	52.9497	56.2432	62.7484	52.2938	53.7871	35.424	55.3402	45.8998	58.1617	49.0497	1
200	1	0	0	0	1	0	0	0	0	1	1	0	0	1	3	2	57.1447	56.2432	62.7484	50.8893	60.8871	57.1371	55.3402	52.7153	58.1267	55.5349	1
201	0	0	0	0	1	0	0	0	0	1	0	0	0	1	4	2	44.5597	56.2432	55.897	56.9757	63.2537	57.1371	55.3402	57.259	51.199	57.706	0
202	1	0	0	0	1	1	0	0	0	1	0	0	0	1	3	2	55.0472	56.2432	50.7585	60.253	63.2537	57.1371	55.3402	57.259	54.832	57.3666	0
203	1	0	0	0	1	0	0	0	0	1	0	0	0	0	4	2	57.1447	56.2432	62.7484	56.9757	65.6204	57.1371	55.3402	57.259	58.7789	58.1605	1
204	1	0	0	0	1	0	1	1	0	1	0	0	0	0	4	2	57.1447	56.2432	51.6149	52.2938	63.2537	51.7088	55.3402	50.4435	55.5522	53.4353	0
205	1	0	0	0	1	0	0	0	0	1	0	0	0	0	4	2	52.9497	56.2432	62.7484	56.9757	60.8871	57.1371	55.3402	52.7153	57.8667	56.5206	1
206	0	0	0	0	1	0	0	0	0	1	0	0	0	1	3	2	48.7547	56.2432	41.7661	50.8893	56.1537	57.1371	55.3402	52.7153	47.7703	53.4362	0
207	1	0	0	0	1	0	0	0	0	1	0	0	0	1	1	1	57.1447	56.2432	62.7484	63.9985	65.6204	57.1371	55.3402	59.5308	60.03	59.732	0
208	1	0	0	0	1	0	0	0	0	1	0	0	0	1	4	2	57.1447	56.2432	62.7484	56.9757	60.8871	57.1371	55.3402	61.8026	57.64	58.7692	0
209	1	0	0	0	1	1	0	0	0	1	0	0	0	3	4	2	52.9497	56.2432	62.7484	49.9529	53.7871	57.1371	55.3402	52.7153	55.91	54.667	1
210	1	0	0	0	1	0	0	0	0	1	0	0	0	0	3	2	55.0472	56.2432	62.7484	50.8893	49.0537	57.1371	55.3402	48.1717	57.8996	52.9445	0
211	0	0	0	0	1	0	0	0	0	1	0	0	0	0	3	2	52.9497	56.2432	62.7484	50.8893	51.4204	57.1371	55.3402	48.1717	57.0783	53.3085	1
212	1	0	0	0	1	0	0	0	0	1	0	0	0	2	4	2	57.1447	56.2432	62.7484	47.612	60.8871	57.1371	55.3402	54.9872	56.8075	55.6779	1
213	0	0	0	0	1	0	0	0	0	1	0	0	0	1	1	1	52.9497	56.2432	62.7484	63.9985	70.3537	57.1371	55.3402	52.7153	59.8915	58.6675	0
214	0	0	0	0	1	0	0	0	0	1	0	0	0	3	3	2	52.9497	56.2432	46.4764	50.8893	60.8871	57.1371	55.3402	52.7153	51.1809	54.2841	1
215	1	0	0	0	1	0	0	0	0	1	0	0	0	0	4	2	55.0472	56.2432	62.7484	56.9757	60.8871	57.1371	55.3402	59.5308	57.252	58.2424	0
216	0	0	0	0	1	0	1	0	0	1	0	0	0	1	3	2	55.0472	56.2432	62.7484	60.253	65.6204	57.1371	55.3402	57.259	58.7074	58.6858	1
217	0	0	0	0	1	0	1	0	0	1	0	0	0	0	3	2	57.1447	56.2432	62.7484	60.253	70.3537	57.1371	55.3402	64.0745	58.2288	60.9941	0
218	1	0	0	0	1	0	1	0	0	1	0	0	0	1	2	1	50.8522	56.2432	62.7484	62.5939	58.5204	57.1371	55.3402	59.5308	56.8071	58.87	1
219	0	0	0	0	1	0	1	0	0	1	0	0	0	2	3	2	55.0472	56.2432	62.7484	50.8893	53.7871	57.1371	55.3402	50.4435	57.5344	54.1285	1
220	0	1	0	0	1	0	0	0	0	1	0	0	0	1	3	2	34.0723	27.9536	46.4764	50.8893	46.6871	29.9958	55.3402	57.259	32.0346	48.6842	1
221	0	1	0	0	1	0	0	0	0	1	0	0	1	3	4	2	50.8522	42.0984	62.7484	49.9529	58.5204	57.1371	55.3402	57.259	49.1865	56.2761	0
222	0	0	0	0	1	0	1	0	0	1	0	0	0	1	3	2	57.1447	56.2432	62.7484	60.253	65.6204	57.1371	55.3402	54.9872	60.0981	58.0175	0
223	0	0	0	0	1	0	0	1	0	1	0	0	0	1	3	2	44.5597	56.2432	62.7484	55.5711	51.4204	57.1371	55.3402	54.9872	53.185	56.0338	0
224	0	0	0	0	1	1	0	0	0	1	0	0	0	1	4	2	52.9497	56.2432	62.7484	47.612	58.5204	57.1371	55.3402	45.8998	56.9661	53.1361	0
225	0	0	0	0	1	0	0	0	0	1	0	0	0	2	4	2	48.7547	56.2432	46.4764	56.9757	65.6204	57.1371	55.3402	52.7153	51.0571	55.8563	1
226	0	0	0	0	1	0	0	0	0	1	0	0	1	1	4	2	57.1447	56.2432	62.7484	47.612	58.5204	57.1371	55.3402	48.1717	58.2435	53.592	0
227	0	0	0	0	1	0	1	0	0	1	0	0	0	3	4	2	52.9497	56.2432	50.7585	47.612	60.8871	57.1371	55.3402	54.9872	51.2215	54.7935	0
228	0	0	0	0	1	0	0	0	0	1	0	0	0	3	4	2	52.9497	56.2432	62.7484	47.612	58.5204	57.1371	55.3402	48.1717	56.4647	53.7337	1
229	0	0	0	0	1	0	1	0	0	1	0	0	1	0	4	2	57.1447	56.2432	62.7484	47.612	67.9871	57.1371	55.3402	52.7153	57.5131	55.96	1
230	0	0	0	0	1	0	0	0	0	1	0	0	0	0	3	2	55.0472	56.2432	62.7484	50.8893	51.4204	57.1371	55.3402	36.8125	60.4745	50.2499	0
231	0	0	0	0	1	0	0	0	0	1	0	0	0	1	3	2	44.5597	27.9536	62.7484	50.8893	58.5204	57.1371	55.3402	52.7153	42.7873	55.1802	0
232	0	0	0	0	1	0	0	0	0	1	0	0	0	0	4	2	57.1447	56.2432	62.7484	56.9757	70.3537	57.1371	55.3402	48.1717	60.9206	56.3567	1
233	1	0	0	0	1	0	0	0	0	1	0	0	0	0	4	2	57.1447	56.2432	62.7484	38.2482	63.2537	57.1371	55.3402	48.1717	56.0431	52.8799	0
234	0	0	0	0	1	1	0	0	0	1	0	0	0	1	5	3	57.1447	56.2432	51.6149	54.6348	65.6204	57.1371	55.3402	54.9872	55.1608	56.2856	0
235	0	0	0	0	1	0	0	1	0	1	0	0	0	1	4	2	55.0472	56.2432	62.7484	56.9757	65.6204	57.1371	55.3402	54.9872	58.3909	57.6338	0
236	0	0	0	0	1	0	0	0	0	1	0	0	0	0	4	2	57.1447	56.2432	62.7484	56.9757	63.2537	57.1371	55.3402	54.9872	59.2122	57.2697	0
237	0	0	0	0	1	1	1	0	0	1	0	0	0	0	4	2	57.1447	56.2432	51.6149	56.9757	65.6204	57.1371	55.3402	52.7153	56.2463	56.0127	0
238	0	0	0	0	1	0	0	0	0	1	0	0	0	1	3	2	57.1447	56.2432	62.7484	50.8893	58.5204	57.1371	55.3402	48.1717	59.0613	54.0465	0
239	0	0	0	0	1	0	0	0	0	1	0	0	0	1	4	2	52.9497	56.2432	62.7484	52.2938	60.8871	57.1371	55.3402	54.9872	56.197	56.4689	0
240	0	0	0	0	1	0	1	1	0	1	0	0	0	0	4	2	57.1447	56.2432	51.6149	49.9529	65.6204	57.1371	55.3402	50.4435	54.9952	54.4412	1
241	1	0	0	0	1	0	0	0	0	1	0	0	0	0	4	2	57.1447	56.2432	51.6149	56.9757	70.3537	57.1371	55.3402	43.628	58.388	54.2089	0
242	0	0	0	0	1	1	0	0	0	1	0	0	0	1	4	2	50.8522	56.2432	62.7484	28.8845	60.8871	57.1371	55.3402	54.9872	49.4661	53.2932	1
243	0	0	0	0	1	0	1	0	1	1	0	0	0	1	4	2	46.6572	42.0984	51.6149	47.612	58.5204	46.2806	55.3402	48.1717	45.3755	50.6756	1
244	1	0	0	0	1	0	1	0	0	1	0	0	0	0	4	2	57.1447	56.2432	62.7484	56.9757	67.9871	57.1371	55.3402	57.259	58.847	58.4537	0
245	0	0	0	0	1	0	0	0	0	1	0	0	0	2	3	2	57.1447	56.2432	62.7484	50.8893	63.2537	57.1371	55.3402	59.5308	56.6907	57.6207	0
246	1	0	0	0	1	999	1	999	999	1	0	0	0	2	3	2	57.1447	56.2432	62.7484	50.8893	60.8871	57.1371	55.3402	52.7153	58.1267	55.5349	0
247	0	0	0	0	1	1	0	1	0	1	0	0	0	1	4	2	48.7547	56.2432	51.6149	47.612	65.6204	51.7088	55.3402	32.2689	54.9054	48.5821	0
248	1	0	0	0	1	0	0	0	0	1	0	0	0	0	3	2	57.1447	56.2432	62.7484	48.5483	63.2537	35.424	55.3402	36.8125	61.2837	47.1713	1
249	1	0	0	0	1	0	1	1	0	1	0	0	0	0	4	2	42.4622	42.0984	55.897	56.9757	53.7871	57.1371	55.3402	52.7153	46.0725	55.1656	1
250	0	0	0	0	1	0	0	0	0	1	0	0	0	2	4	2	55.0472	42.0984	62.7484	47.612	58.5204	57.1371	55.3402	59.5308	49.8798	56.4074	0
251	0	0	0	0	1	0	1	1	0	1	0	0	0	0	4	2	57.1447	56.2432	51.6149	49.9529	63.2537	57.1371	55.3402	52.7153	54.4258	54.7455	1
252	0	0	0	0	1	0	1	1	0	1	0	0	0	0	4	2	57.1447	56.2432	51.6149	49.9529	56.1537	57.1371	55.3402	52.7153	54.2215	53.8658	1
253	0	0	0	0	1	1	0	1	0	1	0	0	0	0	4	2	52.9497	56.2432	51.6149	49.9529	49.0537	40.8523	55.3402	48.1717	53.3639	48.8207	0
254	0	0	0	0	1	0	0	0	0	1	0	0	1	3	3	2	19.3898	56.2432	62.7484	41.5255	58.5204	57.1371	55.3402	45.8998	41.2172	53.4253	1
255	0	0	0	0	1	0	1	0	0	1	0	0	0	0	2	1	52.9497	27.9536	41.7661	57.9121	65.6204	57.1371	55.3402	52.7153	41.6388	54.9549	0
256	0	0	0	0	1	0	0	0	0	1	0	0	0	1	2	1	40.3648	42.0984	46.4764	53.2302	49.0537	51.7088	55.3402	43.628	43.1672	49.8968	1
257	0	0	0	0	1	0	0	0	0	1	1	0	0	2	4	2	55.0472	42.0984	62.7484	56.9757	67.9871	57.1371	55.3402	64.0745	51.486	60.074	0
258	0	0	0	0	1	1	1	1	0	1	0	0	0	0	4	2	52.9497	56.2432	42.1943	56.9757	67.9871	57.1371	55.3402	57.259	50.5415	56.8365	0
259	0	0	0	0	1	0	0	0	0	1	0	0	1	1	4	2	57.1447	56.2432	51.6149	47.612	65.6204	57.1371	55.3402	52.7153	53.9097	54.7141	0
260	0	0	0	0	1	0	0	0	0	1	0	0	0	0	4	2	50.8522	56.2432	51.6149	40.5892	67.9871	62.5654	55.3402	52.7153	49.5163	55.2832	0
261	1	0	0	0	1	0	0	0	0	1	0	0	0	0	4	2	57.1447	56.2432	62.7484	49.9529	58.5204	57.1371	55.3402	48.1717	58.8277	53.9167	0
262	0	0	0	0	1	0	0	0	0	1	0	0	0	0	4	2	57.1447	56.2432	62.7484	47.612	67.9871	57.1371	55.3402	52.7153	57.5131	55.96	0
263	1	0	0	0	1	0	0	0	0	1	0	0	0	0	4	2	57.1447	56.2432	62.7484	47.612	65.6204	57.1371	55.3402	43.628	59.4505	53.2766	0
264	1	0	0	0	1	1	0	0	0	1	0	0	0	0	4	2	57.1447	56.2432	62.7484	47.612	70.3537	57.1371	55.3402	50.4435	58.0826	55.6557	0
265	0	0	0	0	1	0	0	0	0	1	0	0	0	0	1	1	57.1447	56.2432	62.7484	56.9757	56.1537	57.1371	55.3402	64.0745	57.0025	58.7803	0
266	0	1	0	0	1	0	0	0	0	1	0	0	0	1	4	2	52.9497	56.2432	62.7484	47.612	60.8871	57.1371	55.3402	57.259	54.5274	56.4171	0
267	0	1	0	0	1	0	0	0	0	1	0	0	0	3	5	3	38.2673	27.9536	62.7484	35.9073	39.5871	46.2806	55.3402	50.4435	36.4189	48.2969	1
268	0	0	0	0	1	1	1	1	0	1	0	0	1	1	4	2	52.9497	56.2432	55.897	42.9301	53.7871	46.2806	23.7361	52.7153	58.1336	44.9509	0
269	0	0	0	0	1	0	0	0	0	1	0	0	0	3	4	2	50.8522	56.2432	62.7484	49.9529	60.8871	57.1371	55.3402	57.259	54.2221	56.8126	1
270	1	0	0	0	1	0	0	0	0	1	0	0	0	1	4	2	48.7547	56.2432	51.6149	54.6348	60.8871	46.2806	55.3402	57.259	51.0475	54.5053	1
271	1	0	1	0	1	0	1	0	0	1	0	0	0	0	4	2	55.0472	56.2432	62.7484	28.8845	49.0537	57.1371	55.3402	43.628	53.4113	48.6976	0
272	0	0	1	0	1	0	0	0	0	1	0	0	0	1	4	2	52.9497	56.2432	62.7484	47.612	56.1537	57.1371	55.3402	48.1717	56.3967	53.4405	0
273	0	0	1	0	1	1	0	0	0	1	0	0	0	1	4	2	46.6572	49.1708	46.4764	47.612	46.6871	40.8523	55.3402	41.3562	47.4321	46.0613	1
274	1	0	1	0	1	0	0	0	0	1	1	0	1	2	2	1	57.1447	56.2432	62.7484	50.8893	67.9871	46.2806	55.3402	52.7153	58.4127	54.3399	0
275	1	0	1	0	1	0	0	0	0	1	0	0	0	3	4	2	31.9748	27.9536	62.7484	45.271	51.4204	46.2806	23.7361	32.2689	46.5087	40.4125	1
276	1	0	1	0	1	0	0	0	0	1	0	0	0	0	2	1	55.0472	56.2432	62.7484	55.5711	60.8871	57.1371	55.3402	57.259	57.4029	57.4501	0
277	1	0	1	0	1	0	0	1	0	1	0	0	0	1	4	2	52.9497	56.2432	62.7484	28.8845	58.5204	57.1371	55.3402	34.5407	54.7997	47.5512	1
278	1	0	1	0	1	0	0	0	0	1	0	0	0	1	4	2	42.4622	42.0984	46.4764	47.612	44.3204	40.8523	44.8055	39.0844	45.6262	43.1636	0
279	0	1	1	0	1	0	0	0	0	1	0	0	1	3	4	2	57.1447	56.2432	42.1943	42.9301	41.9537	57.1371	55.3402	32.2689	53.5814	44.9484	0
280	1	0	1	0	1	0	0	0	0	1	0	0	0	3	5	3	15.1948	27.9536	46.4764	26.5436	51.4204	57.1371	23.7361	43.628	26.9648	42.0519	1
281	0	1	0	0	1	0	0	0	0	1	1	1	0	0	4	2	34.0723	27.9536	41.7661	47.612	60.8871	57.1371	34.2708	48.1717	35.9773	48.3283	0
282	1	0	0	0	1	0	0	0	0	1	0	1	0	1	3	2	55.0472	56.2432	62.7484	48.5483	53.7871	46.2806	55.3402	48.1717	57.5334	51.1316	1
283	0	0	0	0	1	0	1	0	0	1	1	1	0	3	3	2	57.1447	56.2432	46.4764	60.253	65.6204	57.1371	55.3402	54.9872	54.9311	56.625	1
284	0	0	0	0	1	0	0	0	0	1	0	1	0	1	2	1	52.9497	56.2432	62.7484	50.8893	56.1537	46.2806	55.3402	41.3562	58.8003	50.0277	1
285	0	0	0	0	1	0	0	0	0	1	0	1	0	1	3	2	55.0472	56.2432	62.7484	46.2074	58.5204	46.2806	55.3402	45.8998	57.5867	50.7958	0
286	1	0	0	0	1	0	1	0	0	1	0	1	0	0	4	2	57.1447	56.2432	62.7484	38.2482	58.5204	46.2806	55.3402	48.1717	55.9886	50.2188	1
287	1	0	0	0	1	0	1	0	0	1	0	1	0	1	3	2	52.9497	56.2432	62.7484	48.5483	58.5204	46.2806	55.3402	45.8998	57.2815	51.1913	0
288	0	0	0	0	1	0	0	0	0	1	0	1	0	0	3	2	52.9497	56.2432	62.7484	53.2302	60.8871	51.7088	55.3402	61.8026	54.9675	57.354	1
289	0	0	0	0	1	0	1	0	0	1	1	1	0	0	3	2	50.8522	49.1708	62.7484	60.253	63.2537	57.1371	55.3402	59.5308	53.8754	59.0102	1
290	0	1	0	0	1	0	0	0	0	1	0	1	1	3	4	2	52.9497	56.2432	41.7661	54.6348	51.4204	57.1371	55.3402	57.259	49.3448	54.4226	0
291	0	1	0	0	1	0	1	0	0	1	0	1	1	1	3	2	55.0472	56.2432	62.7484	60.253	60.8871	57.1371	55.3402	54.9872	59.0725	57.5018	0
292	1	1	0	0	1	0	0	1	0	1	0	1	1	0	4	2	52.9497	49.1708	51.6149	47.612	63.2537	51.7088	55.3402	59.5308	48.1159	55.1962	1
293	0	1	0	0	1	1	0	0	0	1	0	1	1	0	4	2	55.0472	56.2432	62.7484	47.612	53.7871	51.7088	55.3402	34.5407	60.267	48.4538	1
294	0	1	0	0	1	0	1	0	0	1	0	1	0	1	4	2	52.9497	56.2432	62.7484	45.271	60.8871	46.2806	55.3402	45.8998	56.5318	51.03	1
295	0	1	0	0	1	1	0	0	0	1	1	1	0	2	4	2	50.8522	56.2432	62.7484	45.271	53.7871	46.2806	55.3402	48.1717	54.9368	50.8187	0
296	0	0	0	0	1	0	1	0	0	1	0	1	0	2	4	2	57.1447	56.2432	62.7484	56.9757	53.7871	57.1371	55.3402	50.4435	59.9426	54.9017	0
297	0	0	0	0	1	1	1	0	0	1	0	1	0	0	2	1	55.0472	27.9536	55.897	50.8893	56.1537	51.7088	55.3402	48.1717	46.0341	51.7141	0
298	1	0	0	0	1	0	1	0	0	1	0	1	0	0	3	2	57.1447	56.2432	62.7484	57.9121	65.6204	57.1371	55.3402	57.259	59.0126	58.2904	1
299	0	0	0	0	1	0	0	0	0	1	0	1	0	1	999	999	34.0723	49.1708	42.1943	63.9985	51.4204	57.1371	55.3402	48.1717	43.3347	53.8835	1
300	0	0	0	0	1	0	0	0	0	1	0	1	0	1	4	2	25.6823	56.2432	50.7585	47.612	58.5204	57.1371	55.3402	43.628	42.0983	52.4334	0
301	0	0	0	0	1	0	0	0	0	1	0	1	0	1	3	2	57.1447	56.2432	62.7484	60.253	65.6204	57.1371	55.3402	52.7153	60.5995	57.4199	0
302	0	0	0	0	1	0	0	0	0	1	0	1	0	1	3	2	57.1447	56.2432	62.7484	60.253	65.6204	57.1371	55.3402	57.259	59.5967	58.615	0
303	0	0	0	0	1	0	0	0	0	1	0	1	0	1	3	2	48.7547	42.0984	55.897	46.2074	58.5204	57.1371	55.3402	64.0745	43.6828	57.0339	1
304	1	0	0	0	1	0	0	1	1	1	0	1	0	1	4	2	55.0472	56.2432	62.7484	54.6348	63.2537	57.1371	55.3402	57.259	57.2373	57.6135	1
305	0	0	0	0	1	0	0	0	0	1	0	1	0	1	3	2	48.7547	42.0984	37.484	50.8893	41.9537	40.8523	55.3402	43.628	43.1626	45.565	0
306	0	0	0	0	1	0	0	0	0	1	0	1	0	1	3	2	153.63	56.2432	55.897	50.8893	63.2537	57.1371	55.3402	50.4435	97.432	51.3861	1
307	1	0	0	0	1	0	0	0	0	1	0	1	0	2	2	1	57.1447	56.2432	55.897	62.5939	63.2537	57.1371	55.3402	52.7153	58.94	56.865	0
308	1	0	0	0	1	0	0	0	0	1	1	1	1	1	4	2	57.1447	56.2432	62.7484	56.9757	65.6204	57.1371	55.3402	54.9872	59.2803	57.563	1
309	0	0	0	0	1	0	0	0	0	1	0	1	0	1	3	2	55.0472	56.2432	62.7484	60.253	65.6204	57.1371	55.3402	54.9872	59.2087	58.0883	0
310	0	0	0	0	1	0	1	0	0	1	1	1	0	2	4	2	17.2923	27.9536	62.7484	38.2482	32.4871	51.7088	55.3402	52.7153	27.3628	50.085	0
311	1	0	0	0	1	0	0	0	0	1	0	1	0	1	3	2	57.1447	56.2432	62.7484	60.253	65.6204	57.1371	55.3402	54.9872	60.0981	58.0175	0
312	1	0	0	0	1	0	0	0	0	1	0	1	0	0	4	2	50.8522	56.2432	62.7484	52.2938	60.8871	57.1371	55.3402	54.9872	55.3077	56.5397	1
313	0	0	0	0	1	0	0	0	0	1	0	1	0	1	2	1	55.0472	56.2432	55.897	62.5939	63.2537	57.1371	55.3402	59.5308	56.5465	58.7285	0
314	1	0	0	0	1	0	0	0	0	1	0	1	0	0	4	2	57.1447	56.2432	62.7484	45.271	56.1537	57.1371	55.3402	50.4435	57.0899	53.5717	0
315	0	0	0	0	1	0	0	0	0	1	1	1	0	0	4	2	44.5597	56.2432	62.7484	52.2938	63.2537	51.7088	55.3402	57.259	52.2471	56.6056	0
316	1	0	0	0	1	0	0	0	0	1	0	1	0	2	5	3	55.0472	35.026	46.4764	26.5436	53.7871	40.8523	55.3402	57.259	37.4594	47.6755	0
317	1	0	0	0	1	0	0	0	0	1	0	1	0	1	3	2	52.9497	56.2432	62.7484	50.8893	63.2537	57.1371	55.3402	54.9872	55.9146	56.5673	1
318	1	0	0	0	1	0	0	0	0	1	0	1	0	0	2	1	57.1447	56.2432	62.7484	57.9121	53.7871	57.1371	55.3402	50.4435	60.1762	55.0316	0
319	0	0	0	0	1	0	1	0	0	1	0	1	0	1	2	1	57.1447	56.2432	62.7484	50.8893	65.6204	57.1371	55.3402	50.4435	58.7642	55.5238	0
320	1	0	0	0	1	0	0	0	0	1	0	1	0	999	4	2	52.9497	56.2432	62.7484	28.8845	58.5204	57.1371	55.3402	48.1717	51.7915	51.1365	0
321	1	0	0	0	1	0	1	0	0	1	0	1	0	0	2	1	52.9497	56.2432	62.7484	62.5939	58.5204	57.1371	55.3402	64.0745	56.6938	59.9943	1
322	0	1	0	0	1	0	0	0	0	1	1	1	1	0	3	2	57.1447	56.2432	62.7484	60.253	70.3537	35.424	55.3402	43.628	62.9046	51.4668	0
323	0	1	0	0	1	0	1	0	0	1	0	1	1	0	3	2	50.8522	56.2432	62.7484	53.2302	56.1537	57.1371	55.3402	59.5308	54.4024	57.2782	0
324	0	0	0	0	1	1	0	0	0	1	1	1	1	1	4	2	57.1447	56.2432	62.7484	56.9757	67.9871	57.1371	55.3402	57.259	58.847	58.4537	1
325	0	0	0	0	1	0	1	1	0	1	0	1	1	3	4	2	57.1447	56.2432	62.7484	56.9757	60.8871	57.1371	55.3402	50.4435	60.1468	55.7814	0
326	0	0	0	0	1	0	1	0	0	1	0	1	0	1	3	2	52.9497	56.2432	62.7484	48.5483	53.7871	46.2806	55.3402	45.8998	57.1453	50.6049	0
327	0	0	0	0	1	1	0	0	0	1	1	1	1	1	4	2	55.0472	56.2432	62.7484	47.612	53.7871	57.1371	55.3402	57.259	55.2125	55.4666	1
328	0	0	0	0	1	1	1	1	0	1	0	1	1	1	4	2	44.5597	35.026	46.4764	35.9073	51.4204	46.2806	55.3402	59.5308	34.7388	50.6699	0
329	0	0	0	0	1	0	0	0	0	1	0	1	0	0	1	1	55.0472	56.2432	50.7585	56.9757	58.5204	57.1371	55.3402	50.4435	55.3821	54.533	0
330	0	0	0	0	1	0	0	0	0	1	0	1	0	1	2	1	52.9497	56.2432	62.7484	50.8893	63.2537	46.2806	34.2708	50.4435	61.0457	49.2434	0
331	0	0	0	0	1	0	1	0	0	1	0	1	0	1	4	2	29.8773	27.9536	37.9122	38.2482	51.4204	24.5675	55.3402	57.259	24.5589	45.889	1
332	0	0	0	0	1	1	0	0	0	1	0	1	0	2	4	2	57.1447	56.2432	62.7484	56.9757	60.8871	57.1371	55.3402	57.259	58.6427	57.5741	0
333	1	0	0	0	1	1	1	0	0	1	0	1	0	0	4	2	48.7547	56.2432	62.7484	45.271	63.2537	35.424	55.3402	54.9872	52.8974	51.7805	1
334	0	0	0	0	1	0	1	1	0	1	1	1	0	0	4	2	50.8522	56.2432	62.7484	52.2938	63.2537	57.1371	55.3402	57.259	54.8744	57.4305	0
335	0	0	0	0	1	0	1	0	0	1	0	1	0	1	4	2	46.6572	56.2432	51.6149	47.612	60.8871	57.1371	55.3402	59.5308	47.8225	56.2744	0
336	1	0	0	0	1	0	0	0	0	1	0	1	0	1	3	2	57.1447	56.2432	62.7484	60.253	70.3537	57.1371	55.3402	59.5308	59.2315	59.799	0
337	0	0	0	0	1	1	1	0	0	1	0	1	0	1	4	2	50.8522	42.0984	46.4764	28.8845	51.4204	46.2806	55.3402	36.8125	43.1519	43.6295	0
338	1	0	0	0	1	0	1	0	1	1	0	1	0	1	4	2	34.0723	27.9536	51.6149	40.5892	49.0537	35.424	34.2708	36.8125	39.6821	39.5939	0
339	0	0	0	0	1	0	0	0	0	1	0	1	0	2	4	2	57.1447	56.2432	62.7484	47.612	65.6204	57.1371	55.3402	52.7153	57.445	55.6668	1
340	0	0	0	0	1	0	1	0	0	1	0	1	0	1	3	2	57.1447	56.2432	62.7484	60.253	65.6204	57.1371	55.3402	54.9872	60.0981	58.0175	0
341	1	0	0	0	1	0	0	0	0	1	0	1	0	1	4	2	55.0472	56.2432	62.7484	49.9529	60.8871	57.1371	55.3402	54.9872	56.5023	56.0734	0
342	1	0	0	0	1	0	0	0	0	1	0	1	0	0	4	2	57.1447	56.2432	62.7484	56.9757	67.9871	57.1371	55.3402	59.5308	58.3456	59.0513	0
343	1	0	0	0	1	0	0	0	0	1	1	1	0	0	4	2	57.1447	56.2432	62.7484	47.612	63.2537	57.1371	55.3402	54.9872	56.8756	55.9711	0
344	0	0	0	0	1	1	0	0	0	1	0	1	0	2	4	2	57.1447	56.2432	62.7484	56.9757	60.8871	57.1371	55.3402	48.1717	60.6482	55.1839	0
345	1	0	0	0	1	0	0	0	0	1	0	1	0	1	2	1	57.1447	56.2432	62.7484	57.9121	65.6204	57.1371	55.3402	48.1717	61.0181	55.9002	0
346	0	0	0	0	1	0	0	0	0	1	0	1	0	2	4	2	48.7547	56.2432	46.4764	47.612	46.6871	57.1371	55.3402	41.3562	50.6827	49.2241	1
347	1	0	0	0	1	0	1	0	0	1	0	1	0	1	4	2	48.7547	56.2432	62.7484	56.9757	63.2537	57.1371	55.3402	59.5308	54.6519	58.7481	1
348	0	0	0	0	1	0	1	0	0	1	0	1	0	1	3	2	52.9497	56.2432	62.7484	48.5483	58.5204	46.2806	34.2708	50.4435	60.3254	48.3323	0
349	0	0	0	0	1	1	1	1	0	1	0	1	0	0	4	2	27.7798	27.9536	46.4764	38.2482	56.1537	35.424	34.2708	43.628	33.4983	41.7144	0
350	0	0	0	0	1	0	0	0	0	1	0	1	0	0	4	2	57.1447	56.2432	62.7484	56.9757	58.5204	57.1371	55.3402	54.9872	59.076	56.6833	1
351	0	0	0	0	1	0	1	0	0	1	0	1	0	0	4	2	50.8522	56.2432	62.7484	52.2938	60.8871	57.1371	55.3402	57.259	54.8063	57.1372	0
352	0	0	0	0	1	0	1	0	0	1	0	1	1	1	4	2	57.1447	56.2432	51.6149	47.612	63.2537	46.2806	55.3402	54.9872	53.422	52.9437	1
353	0	0	0	0	1	0	0	0	0	1	0	1	0	1	2	1	40.3648	56.2432	62.7484	62.5939	63.2537	57.1371	55.3402	52.7153	54.0005	58.018	1
354	0	0	0	0	1	0	0	0	0	1	0	1	0	3	3	2	57.1447	56.2432	62.7484	55.5711	63.2537	57.1371	55.3402	59.5308	57.859	58.27	0
355	0	1	0	0	1	0	0	0	0	1	0	1	1	2	3	2	52.9497	56.2432	62.7484	60.253	67.9871	57.1371	55.3402	52.7153	58.8888	57.8548	0
356	0	1	0	0	1	1	0	1	0	1	1	1	0	0	4	2	52.9497	56.2432	46.4764	31.2254	49.0537	57.1371	55.3402	48.1717	46.9363	48.8958	1
357	0	0	0	0	1	0	0	0	0	1	0	1	0	1	3	2	57.1447	42.0984	46.4764	60.253	58.5204	51.7088	55.3402	57.259	49.2988	55.0623	0
358	1	0	0	0	1	0	0	0	0	1	0	1	0	1	3	2	52.9497	27.9536	62.7484	57.9121	65.6204	57.1371	23.7361	59.5308	52.8673	52.4619	1
359	0	0	0	0	1	0	0	0	0	1	0	1	0	3	3	2	52.9497	56.2432	62.7484	50.8893	60.8871	57.1371	55.3402	52.7153	56.3479	55.6765	0
360	0	0	0	0	1	0	0	0	0	1	0	1	1	1	5	3	55.0472	56.2432	41.7661	31.2254	60.8871	40.8523	55.3402	43.628	47.7958	45.5809	1
361	0	0	0	0	1	0	0	0	0	1	1	1	0	3	5	3	40.3648	42.0984	51.6149	35.9073	53.7871	57.1371	55.3402	52.7153	38.5659	51.9481	1
362	0	0	0	0	1	0	0	0	0	1	0	1	0	0	3	2	57.1447	56.2432	41.7661	50.8893	49.0537	57.1371	55.3402	45.8998	52.6276	50.4806	0
363	0	0	0	0	1	0	0	0	0	1	0	1	0	1	3	2	52.9497	56.2432	55.897	60.253	65.6204	57.1371	55.3402	52.7153	56.6451	56.9753	1
364	0	0	0	0	1	1	1	0	1	1	0	1	0	0	5	3	36.1698	27.9536	37.484	40.5892	32.4871	51.7088	55.3402	57.259	26.9262	48.8054	1
365	0	0	0	0	1	0	1	0	0	1	0	1	0	1	3	2	55.0472	56.2432	55.897	60.253	58.5204	57.1371	55.3402	61.8026	55.3248	58.415	1
366	0	0	0	0	1	0	0	0	0	1	0	1	0	1	3	2	57.1447	56.2432	62.7484	60.253	67.9871	57.1371	55.3402	64.0745	58.1607	60.7009	0
367	0	0	0	0	1	0	0	1	0	1	0	1	0	1	4	2	57.1447	56.2432	62.7484	56.9757	58.5204	57.1371	55.3402	52.7153	59.5774	56.0857	1
368	1	0	0	0	1	1	1	0	0	1	0	1	0	0	4	2	55.0472	56.2432	55.897	49.9529	70.3537	51.7088	55.3402	52.7153	55.1413	55.0251	0
369	1	0	0	0	1	0	0	0	0	1	0	1	0	1	4	2	55.0472	56.2432	51.6149	49.9529	58.5204	57.1371	55.3402	59.5308	51.8961	56.0225	1
370	0	0	0	0	1	0	0	0	0	1	0	1	0	1	4	2	57.1447	56.2432	62.7484	47.612	67.9871	57.1371	55.3402	50.4435	58.0145	55.3625	0
371	0	0	0	0	1	1	0	0	0	1	1	1	0	0	4	2	42.4622	27.9536	42.1943	45.271	51.4204	24.5675	34.2708	39.0844	41.065	37.9699	0
372	0	0	0	0	1	0	1	0	0	1	0	1	0	1	4	2	52.9497	56.2432	62.7484	47.612	60.8871	57.1371	55.3402	52.7153	55.5301	55.222	0
373	0	0	0	0	1	1	1	1	1	1	0	1	0	3	3	2	17.2923	56.2432	62.7484	50.8893	60.8871	57.1371	55.3402	52.7153	41.2284	56.8806	1
374	1	0	0	0	1	0	0	0	0	1	1	1	0	1	4	2	52.9497	56.2432	62.7484	52.2938	60.8871	57.1371	55.3402	52.7153	56.6984	55.8713	1
375	0	0	0	0	1	0	0	0	0	1	1	1	0	0	4	2	57.1447	56.2432	51.6149	47.612	60.8871	46.2806	55.3402	34.5407	57.8662	47.2726	0
376	0	0	0	0	1	0	0	0	0	1	0	1	0	0	4	2	52.9497	56.2432	62.7484	52.2938	65.6204	57.1371	55.3402	54.9872	56.3332	57.0553	0
377	0	0	0	0	1	0	0	0	0	1	0	1	0	0	4	2	55.0472	42.0984	62.7484	47.612	53.7871	51.7088	44.8055	45.8998	54.816	49.1712	1
378	0	0	0	0	1	0	0	0	0	1	0	1	0	1	4	2	34.0723	42.0984	62.7484	47.612	53.7871	57.1371	55.3402	52.7153	42.3539	54.7366	1
379	0	0	0	0	1	0	1	1	0	1	1	1	0	0	3	2	55.0472	56.2432	62.7484	57.9121	56.1537	57.1371	55.3402	57.259	57.8508	57.1883	0
380	0	1	0	0	1	0	0	0	0	1	0	1	1	3	4	2	55.0472	56.2432	62.7484	56.9757	56.1537	57.1371	55.3402	41.3562	61.1268	52.8756	1
381	0	0	0	0	1	0	1	0	0	1	0	1	0	1	4	2	46.6572	42.0984	51.6149	49.9529	60.8871	57.1371	55.3402	32.2689	49.4556	49.1852	1
382	0	0	0	0	1	0	0	1	0	1	0	1	0	0	4	2	46.6572	56.2432	62.7484	47.612	53.7871	57.1371	55.3402	52.7153	52.6577	54.5548	0
383	0	0	0	0	1	0	0	0	0	1	0	1	0	1	4	2	57.1447	56.2432	62.7484	49.9529	60.8871	57.1371	55.3402	45.8998	59.3971	53.6123	0
384	0	0	0	0	1	0	0	1	0	1	1	1	0	3	5	3	40.3648	56.2432	42.1943	45.271	49.0537	46.2806	55.3402	54.9872	42.3229	50.6202	1
385	0	0	0	0	1	0	1	0	0	1	0	1	0	1	4	2	52.9497	56.2432	62.7484	42.9301	65.6204	57.1371	55.3402	52.7153	54.498	55.1592	0
386	0	0	0	0	1	0	1	0	0	1	0	1	0	0	4	2	57.1447	56.2432	42.1943	52.2938	60.8871	46.2806	55.3402	52.7153	52.0322	51.8961	0
387	0	0	0	0	1	0	1	0	0	1	0	1	0	3	4	2	52.9497	56.2432	55.897	56.9757	60.8871	57.1371	55.3402	50.4435	56.1925	55.3368	1
388	0	0	0	0	1	0	1	0	1	1	0	1	0	1	4	2	19.3898	27.9536	42.1943	47.612	51.4204	46.2806	55.3402	48.1717	25.6504	49.6673	1
389	0	0	0	0	1	0	0	0	0	1	0	1	0	0	4	2	55.0472	56.2432	55.897	54.6348	63.2537	51.7088	55.3402	52.7153	56.1053	54.7947	0
390	1	0	0	0	1	0	0	0	0	1	0	1	0	1	4	2	57.1447	56.2432	62.7484	47.612	58.5204	57.1371	55.3402	54.9872	56.7394	55.3847	0
391	1	0	0	0	1	1	1	0	0	1	0	1	0	3	4	2	42.4622	56.2432	46.4764	33.5664	41.9537	40.8523	55.3402	41.3562	44.496	43.7903	0
392	0	0	0	0	1	1	1	0	0	1	0	1	0	1	5	3	42.4622	42.0984	42.1943	45.271	49.0537	40.8523	55.3402	45.8998	40.2911	46.8786	0
393	0	0	0	0	1	0	0	0	0	1	0	1	0	0	4	2	57.1447	56.2432	42.1943	56.9757	65.6204	57.1371	55.3402	48.1717	54.2577	54.0114	1
394	0	0	0	0	1	0	0	0	0	1	0	1	0	1	3	2	57.1447	56.2432	62.7484	60.253	65.6204	57.1371	55.3402	52.7153	60.5995	57.4199	1
395	1	0	0	0	1	0	1	0	0	1	0	1	0	1	4	2	57.1447	56.2432	62.7484	56.9757	63.2537	57.1371	55.3402	57.259	58.7108	57.8673	0
396	0	0	1	0	1	0	0	0	0	1	0	1	0	0	5	3	57.1447	56.2432	62.7484	35.9073	63.2537	57.1371	55.3402	50.4435	54.9575	53.1528	0
397	0	0	1	0	1	0	1	0	0	1	0	1	0	1	4	2	50.8522	56.2432	51.6149	47.612	63.2537	46.2806	55.3402	52.7153	51.2552	52.5587	1
398	0	0	1	0	1	0	0	0	0	1	0	1	1	1	4	2	36.1698	27.9536	62.7484	45.271	49.0537	57.1371	34.2708	41.3562	44.1088	46.4695	0
399	0	0	1	0	1	1	1	1	0	1	0	1	0	1	4	2	50.8522	56.2432	51.6149	49.9529	58.5204	40.8523	55.3402	50.4435	52.2455	50.662	0
400	0	1	1	0	1	0	0	0	0	1	0	1	0	1	4	2	27.7798	27.9536	46.4764	42.9301	56.1537	57.1371	23.7361	52.7153	34.5209	46.8761	0
401	0	1	1	0	1	0	1	1	0	1	1	1	1	1	4	2	52.9497	27.9536	37.484	35.9073	39.5871	35.424	34.2708	25.4534	44.2656	32.9373	1
402	0	0	1	0	1	0	0	1	1	1	1	1	0	1	4	2	29.8773	27.9536	51.6149	31.2254	53.7871	46.2806	55.3402	54.9872	27.5636	49.9326	1
403	0	0	1	0	1	0	0	1	0	1	0	1	1	0	4	2	50.8522	56.2432	46.4764	52.2938	60.8871	51.7088	55.3402	50.4435	51.1843	52.9148	0
404	0	0	1	0	1	0	1	0	0	1	1	1	0	1	4	2	38.2673	27.9536	51.6149	40.5892	46.6871	40.8523	34.2708	32.2689	42.3546	39.0013	0
405	0	0	1	0	1	1	0	0	0	1	0	1	0	2	4	2	21.4873	56.2432	62.7484	28.8845	58.5204	57.1371	55.3402	36.8125	40.9576	49.2112	1
406	0	0	1	0	1	0	0	0	0	1	0	1	0	0	4	2	55.0472	56.2432	42.1943	52.2938	53.7871	51.7088	55.3402	52.7153	50.8977	52.1246	0
407	1	0	1	0	1	0	1	0	1	1	1	1	0	2	5	3	15.1948	27.9536	37.9122	28.8845	49.0537	29.9958	55.3402	41.3562	19.3973	41.6474	1
408	0	0	1	0	1	1	1	0	0	1	0	1	0	1	4	2	36.1698	27.9536	46.4764	38.2482	51.4204	40.8523	23.7361	39.0844	39.9048	38.6598	0
409	0	1	1	0	1	0	0	0	0	1	0	1	0	1	4	2	40.3648	27.9536	62.7484	35.9073	44.3204	40.8523	34.2708	36.8125	44.5402	40.1357	1
410	1	0	1	0	1	1	0	0	1	1	1	1	0	0	5	3	42.4622	35.026	62.7484	38.2482	41.9537	40.8523	34.2708	41.3562	47.4266	41.413	0
411	0	0	1	0	1	0	0	0	0	1	1	1	0	1	4	2	50.8522	42.0984	62.7484	33.5664	44.3204	40.8523	23.7361	34.5407	55.8951	37.0755	0
412	0	0	1	0	1	0	0	0	0	1	1	1	1	1	2	1	15.1948	27.9536	33.202	36.8437	41.9537	19.1392	23.7361	29.9971	28.3419	30.3249	1
413	1	0	1	0	1	0	0	0	0	1	0	1	0	3	4	2	15.1948	27.9536	37.484	38.2482	41.9537	57.1371	23.7361	43.628	26.7578	41.7328	0
414	1	0	1	0	1	1	1	1	0	1	0	1	1	0	5	3	36.1698	27.9536	62.7484	31.2254	46.6871	51.7088	23.7361	18.6379	47.6137	35.1885	1
415	1	1	1	0	1	0	1	0	0	1	0	1	0	0	5	3	23.5848	27.9536	62.7484	26.5436	41.9537	24.5675	23.7361	29.9971	38.6704	32.1788	1
416	0	0	1	0	1	1	0	0	0	1	0	1	0	3	4	2	15.1948	27.9536	46.4764	28.8845	25.3871	35.424	23.7361	25.4534	30.9745	30.2214	1
417	1	0	0	0	1	0	1	0	0	1	0	0	1	1	4	2	50.8522	49.1708	46.4764	47.612	56.1537	46.2806	55.3402	48.1717	47.9383	49.9226	1
418	1	1	0	0	1	0	0	0	0	1	0	0	1	0	2	1	46.6572	27.9536	46.4764	55.5711	58.5204	40.8523	55.3402	57.259	38.7979	52.4493	1
419	0	0	0	0	1	1	0	0	0	1	0	0	1	1	2	1	52.9497	56.2432	55.897	62.5939	56.1537	57.1371	55.3402	59.5308	55.4528	57.9197	0
420	0	1	0	0	1	0	0	0	0	1	0	0	1	3	2	1	57.1447	56.2432	50.7585	50.8893	60.8871	57.1371	55.3402	52.7153	54.3194	54.5088	0
421	0	0	1	0	1	0	0	0	0	1	0	0	1	0	4	2	55.0472	56.2432	51.6149	45.271	56.1537	40.8523	55.3402	39.0844	55.2947	46.5901	0
422	0	1	0	0	1	0	1	1	1	1	0	1	1	2	4	2	52.9497	56.2432	62.7484	45.271	53.7871	46.2806	55.3402	45.8998	56.3275	50.1504	1
423	0	0	0	0	1	0	1	1	0	1	0	1	1	1	4	2	36.1698	27.9536	33.6302	42.9301	53.7871	51.7088	55.3402	45.8998	29.4062	48.4515	1
424	0	0	0	0	1	0	1	1	0	1	0	1	1	1	4	2	57.1447	56.2432	51.6149	49.9529	60.8871	51.7088	55.3402	50.4435	54.8999	52.8174	0
425	0	0	0	0	1	1	0	0	0	1	0	1	1	0	4	2	55.0472	56.2432	62.7484	31.2254	53.7871	57.1371	55.3402	50.4435	52.6275	51.4014	1
426	1	1	0	0	1	0	1	1	0	1	0	1	1	0	3	2	46.6572	27.9536	62.7484	36.8437	53.7871	46.2806	55.3402	41.3562	42.6241	47.5126	1
427	0	0	0	0	1	1	1	0	0	1	0	1	1	1	4	2	29.8773	42.0984	62.7484	33.5664	49.0537	57.1371	55.3402	34.5407	40.945	47.5635	0
428	0	1	0	0	1	1	1	0	1	1	0	1	1	3	5	3	15.1948	27.9536	55.897	21.8617	37.2204	40.8523	23.7361	27.7252	32.0116	33.1546	0
429	0	1	1	0	1	0	0	0	0	1	1	1	1	2	5	3	19.3898	56.2432	62.7484	26.5436	41.9537	46.2806	55.3402	27.7252	41.0947	42.4399	1
430	0	1	1	0	1	0	0	0	0	1	0	1	1	1	5	3	42.4622	27.9536	42.1943	26.5436	41.9537	35.424	55.3402	32.2689	33.4951	38.5359	0
431	1	1	1	0	1	0	1	1	0	1	0	1	0	1	5	3	15.1948	27.9536	29.3481	33.5664	41.9537	13.7109	55.3402	36.8125	18.7672	36.3771	1
432	0	0	1	0	1	0	0	1	0	1	0	1	1	0	4	2	57.1447	56.2432	62.7484	47.612	46.6871	57.1371	55.3402	20.9098	63.9195	44.9553	0
433	0	1	1	0	1	0	1	0	0	1	1	1	1	3	4	2	21.4873	27.9536	37.484	21.8617	41.9537	46.2806	23.7361	39.0844	26.4213	35.9779	1
434	0	0	1	0	1	0	1	0	0	1	0	1	0	0	4	2	42.4622	56.2432	51.6149	28.8845	44.3204	57.1371	55.3402	34.5407	46.409	45.1932	1
435	0	1	0	0	1	1	1	0	0	1	0	1	1	1	3	2	48.7547	56.2432	62.7484	48.5483	53.7871	46.2806	55.3402	41.3562	56.3693	49.5514	0
436	0	1	0	0	1	0	1	1	1	1	0	1	1	1	4	2	44.5597	27.9536	62.7484	38.2482	56.1537	51.7088	55.3402	54.9872	39.1042	52.694	1
437	0	0	0	0	1	0	0	1	0	1	0	1	1	0	3	2	55.0472	56.2432	50.7585	48.5483	49.0537	57.1371	55.3402	34.5407	56.5164	48.0085	1
438	0	0	0	0	1	0	1	0	0	1	0	1	1	1	4	2	21.4873	56.2432	62.7484	42.9301	53.7871	57.1371	55.3402	39.0844	43.825	51.1702	0
439	1	1	0	0	1	0	0	0	0	1	0	1	1	2	3	2	50.8522	56.2432	62.7484	50.8893	56.1537	57.1371	55.3402	59.5308	53.8182	56.9536	1
440	0	0	0	0	1	0	1	1	0	1	0	1	1	1	4	2	55.0472	56.2432	51.6149	49.9529	63.2537	40.8523	55.3402	52.7153	53.659	51.7043	1
441	0	0	0	0	1	0	0	1	0	1	1	1	0	0	4	2	46.6572	35.026	46.4764	40.5892	53.7871	46.2806	55.3402	32.2689	42.881	44.371	0
442	1	1	0	0	1	0	0	0	1	1	0	0	0	1	4	2	15.1948	27.9536	62.7484	33.5664	60.8871	46.2806	23.7361	50.4435	32.7343	45.3092	1
443	0	0	0	0	1	0	0	0	0	1	0	0	1	0	4	2	57.1447	56.2432	62.7484	24.2026	53.7871	57.1371	55.3402	41.3562	53.7699	47.9664	0
444	0	1	1	0	1	0	0	0	0	1	0	1	1	1	5	3	34.0723	27.9536	62.7484	26.5436	41.9537	24.5675	55.3402	52.7153	32.0338	43.8814	0
445	1	1	0	1	1	0	0	0	0	1	0	0	0	0	4	2	55.0472	56.2432	62.7484	45.271	60.8871	57.1371	55.3402	61.8026	53.8298	57.2167	0
446	1	1	0	1	1	1	1	0	0	1	0	0	1	0	2	1	52.9497	56.2432	62.7484	55.5711	60.8871	57.1371	55.3402	54.9872	57.0149	56.9234	0
447	1	1	0	1	1	0	1	0	0	1	0	0	0	0	3	2	48.7547	35.026	46.4764	57.9121	51.4204	46.2806	55.3402	59.5308	42.0086	53.5799	0
448	1	1	0	1	1	0	0	0	0	1	0	0	1	0	3	2	57.1447	56.2432	55.897	60.253	60.8871	57.1371	55.3402	41.3562	60.7946	53.2594	0
449	0	1	0	1	1	0	1	0	0	1	0	0	1	2	4	2	57.1447	56.2432	62.7484	56.9757	67.9871	57.1371	55.3402	61.8026	57.8443	59.6488	1
450	1	1	0	1	1	0	0	0	0	1	0	0	0	0	3	2	57.1447	56.2432	37.9122	41.5255	56.1537	57.1371	55.3402	54.9872	47.266	52.122	0
451	0	1	0	1	1	0	0	0	0	1	0	0	0	1	4	2	50.8522	56.2432	37.9122	40.5892	65.6204	57.1371	55.3402	59.5308	43.6339	54.5727	0
452	1	1	0	1	1	0	0	1	0	1	0	0	0	0	3	2	57.1447	56.2432	62.7484	48.5483	56.1537	46.2806	55.3402	54.9872	56.9867	53.1466	0
453	1	1	0	1	1	0	1	0	0	1	0	0	1	0	3	2	55.0472	49.1708	55.897	50.8893	65.6204	57.1371	55.3402	64.0745	50.2073	58.472	0
454	1	1	0	1	1	1	0	1	0	1	0	0	0	0	4	2	50.8522	56.2432	50.7585	52.2938	53.7871	51.7088	55.3402	52.7153	51.8384	52.9991	1
455	0	1	0	1	1	0	0	0	0	1	1	0	0	0	4	2	57.1447	56.2432	62.7484	54.6348	70.3537	57.1371	55.3402	61.8026	57.3282	59.6174	0
456	1	1	0	1	1	0	1	0	0	1	0	0	0	0	3	2	55.0472	56.2432	62.7484	60.253	65.6204	57.1371	55.3402	59.5308	58.206	59.2834	0
457	1	1	0	1	1	0	1	0	0	1	0	0	0	1	3	2	55.0472	49.1708	62.7484	50.8893	51.4204	51.7088	55.3402	48.1717	55.5248	52.0787	1
458	0	1	0	1	1	0	0	0	0	1	0	0	0	0	4	2	48.7547	56.2432	62.7484	45.271	53.7871	46.2806	55.3402	41.3562	55.5515	49.0969	0
459	0	1	0	1	1	0	0	0	0	1	0	0	1	2	4	2	23.5848	56.2432	62.7484	26.5436	65.6204	57.1371	55.3402	57.259	36.9548	55.0733	0
460	1	1	0	1	1	0	1	0	0	1	0	0	0	1	4	2	50.8522	56.2432	62.7484	56.9757	60.8871	57.1371	55.3402	52.7153	56.9773	56.5914	0
461	0	0	0	1	1	0	0	0	0	1	0	0	1	1	2	1	57.1447	56.2432	62.7484	55.5711	65.6204	57.1371	55.3402	57.259	58.4284	57.9657	1
462	1	0	0	1	1	0	0	0	0	1	0	0	0	0	4	2	55.0472	56.2432	62.7484	56.9757	70.3537	57.1371	55.3402	59.5308	57.5243	59.4153	1
463	1	0	0	1	1	0	1	0	0	1	0	0	1	0	4	2	50.8522	56.2432	62.7484	49.9529	60.8871	57.1371	55.3402	50.4435	55.7262	55.0199	0
464	0	0	0	1	1	0	0	0	0	1	0	0	0	0	2	1	55.0472	56.2432	62.7484	62.5939	63.2537	57.1371	55.3402	64.0745	57.7193	60.5099	0
465	1	0	0	1	1	0	1	0	0	1	0	0	0	0	2	1	57.1447	56.2432	55.897	62.5939	60.8871	51.7088	55.3402	52.7153	58.9128	55.5345	0
466	0	0	0	1	1	0	1	0	0	1	0	0	0	1	3	2	46.6572	42.0984	55.897	50.8893	51.4204	51.7088	55.3402	45.8998	47.8093	51.0566	0
467	1	0	0	1	1	0	0	0	0	1	0	0	0	0	4	2	57.1447	56.2432	62.7484	56.9757	65.6204	57.1371	55.3402	52.7153	59.7817	56.9654	0
468	1	0	0	1	1	0	0	0	0	1	0	0	0	0	3	2	57.1447	56.2432	62.7484	50.8893	56.1537	51.7088	55.3402	45.8998	59.5355	52.1184	0
469	0	0	0	1	1	0	1	0	0	1	0	0	0	0	2	1	57.1447	56.2432	62.7484	57.9121	56.1537	57.1371	55.3402	45.8998	61.2471	54.1297	0
470	1	0	0	1	1	1	1	0	0	1	0	0	0	0	4	2	50.8522	56.2432	62.7484	56.9757	60.8871	46.2806	55.3402	50.4435	57.5605	53.9192	0
471	0	0	0	1	1	0	1	0	0	1	1	0	0	2	4	2	57.1447	56.2432	62.7484	52.2938	56.1537	57.1371	55.3402	48.1717	59.3437	53.9481	1
472	1	0	0	1	1	0	0	0	0	1	0	0	0	0	4	2	55.0472	56.2432	46.4764	54.6348	49.0537	57.1371	55.3402	57.259	51.6618	54.4617	0
473	1	0	0	1	1	0	1	0	0	1	0	0	0	0	4	2	57.1447	56.2432	62.7484	54.6348	60.8871	57.1371	55.3402	61.8026	57.0558	58.4445	0
474	1	0	0	1	1	0	0	0	0	1	0	0	0	2	4	2	61.3397	49.1708	41.7661	54.6348	51.4204	57.1371	55.3402	39.0844	54.4295	49.2373	1
475	1	0	0	1	1	0	0	1	0	1	0	0	0	1	4	2	44.5597	56.2432	62.7484	49.9529	65.6204	57.1371	55.3402	59.5308	51.1888	58.2091	0
476	1	0	0	1	1	0	0	0	0	1	0	0	0	0	3	2	57.1447	56.2432	62.7484	60.253	70.3537	57.1371	55.3402	64.0745	58.2288	60.9941	0
477	1	0	0	1	1	0	0	0	0	1	0	0	0	2	4	2	52.9497	56.2432	46.4764	42.9301	53.7871	57.1371	55.3402	52.7153	48.9905	52.3006	0
478	0	0	0	1	1	0	0	0	0	1	0	0	0	0	4	2	50.8522	56.2432	62.7484	40.5892	56.1537	57.1371	55.3402	57.259	51.7493	54.9275	0
479	1	0	0	1	1	0	0	0	0	1	0	0	1	0	4	2	57.1447	56.2432	62.7484	47.612	51.4204	57.1371	55.3402	34.5407	61.0475	49.127	1
480	0	0	0	1	1	0	0	0	0	1	0	0	1	0	3	2	57.1447	56.2432	62.7484	60.253	70.3537	57.1371	55.3402	64.0745	58.2288	60.9941	0
481	1	0	0	1	1	0	0	0	0	1	0	0	0	1	4	2	55.0472	56.2432	55.897	47.612	65.6204	57.1371	55.3402	57.259	53.3773	56.3464	0
482	1	0	0	1	1	0	0	1	0	1	0	0	0	1	4	2	50.8522	56.2432	62.7484	45.271	58.5204	46.2806	55.3402	41.3562	56.5771	49.6125	0
483	0	0	0	1	1	0	0	0	0	1	0	0	1	0	2	1	55.0472	56.2432	62.7484	62.5939	70.3537	57.1371	55.3402	57.259	59.4277	59.5969	0
484	1	0	0	1	1	1	1	1	0	1	1	0	0	0	4	2	57.1447	56.2432	62.7484	47.612	56.1537	57.1371	55.3402	57.259	56.1699	55.689	0
485	1	0	0	1	1	1	1	0	0	1	1	0	0	0	4	2	44.5597	27.9536	46.4764	42.9301	58.5204	57.1371	55.3402	61.8026	33.6287	55.0741	0
486	1	0	0	1	1	0	0	0	0	1	0	0	0	1	4	2	55.0472	56.2432	62.7484	45.271	53.7871	46.2806	55.3402	45.8998	57.2169	50.0795	0
487	1	0	0	1	1	0	0	0	0	1	0	0	0	1	4	2	57.1447	56.2432	50.7585	45.271	58.5204	57.1371	55.3402	59.5308	51.3452	55.2291	0
488	0	0	0	1	1	0	0	1	0	1	0	0	1	2	3	2	42.4622	56.2432	62.7484	50.8893	58.5204	57.1371	55.3402	57.259	50.8302	56.9325	0
489	1	0	0	1	1	1	1	1	0	1	1	0	0	0	3	2	55.0472	56.2432	51.6149	55.5711	49.0537	57.1371	55.3402	45.8998	56.034	52.0435	1
490	1	0	0	1	1	0	1	0	0	1	0	0	1	0	3	2	46.6572	27.9536	37.9122	41.5255	65.6204	29.9958	55.3402	64.0745	31.3554	50.3662	0
491	1	0	0	1	1	0	0	1	0	1	0	0	0	1	3	2	46.6572	49.1708	62.7484	48.5483	53.7871	46.2806	55.3402	45.8998	51.9934	50.6958	0
492	1	0	0	1	1	0	1	0	0	1	0	0	0	0	4	2	48.7547	56.2432	62.7484	42.9301	56.1537	57.1371	55.3402	48.1717	53.4496	52.9328	0
493	1	0	0	1	1	0	0	1	0	1	0	0	0	1	3	2	46.6572	49.1708	62.7484	50.8893	53.7871	46.2806	55.3402	45.8998	52.5776	51.0204	0
494	1	0	0	1	1	0	0	0	0	1	0	0	0	0	2	1	57.1447	56.2432	62.7484	60.253	63.2537	57.1371	55.3402	48.1717	61.5341	55.9316	1
495	1	0	0	1	1	0	0	0	0	1	0	0	0	0	2	1	57.1447	56.2432	62.7484	62.5939	60.8871	51.7088	55.3402	50.4435	61.5897	55.5232	0
496	0	0	0	1	1	0	1	1	0	1	0	0	0	2	1	1	55.0472	56.2432	62.7484	54.6348	58.5204	46.2806	55.3402	57.259	57.1829	54.9523	0
497	1	0	0	1	1	0	0	1	0	1	0	0	0	0	4	2	57.1447	56.2432	62.7484	45.271	53.7871	46.2806	55.3402	54.9872	56.1008	52.3989	0
498	1	0	0	1	1	0	0	0	0	1	0	0	0	0	3	2	57.1447	56.2432	62.7484	46.2074	53.7871	57.1371	55.3402	52.7153	56.7541	54.0059	1
499	1	0	0	1	1	0	1	1	0	1	0	0	0	0	3	2	57.1447	56.2432	62.7484	55.5711	60.8871	57.1371	55.3402	48.1717	60.2977	54.9891	1
500	1	0	0	1	1	0	1	0	0	1	0	0	0	3	3	2	57.1447	56.2432	62.7484	32.1618	60.8871	57.1371	55.3402	52.7153	53.4534	52.9377	1
501	0	0	0	1	1	0	0	0	0	1	0	0	0	0	4	2	57.1447	56.2432	62.7484	47.612	65.6204	57.1371	55.3402	59.5308	55.9409	57.4594	1
502	0	0	0	1	1	0	1	0	0	1	0	0	0	0	4	2	55.0472	56.2432	62.7484	54.6348	67.9871	57.1371	55.3402	57.259	57.3735	58.1999	1
503	1	0	0	1	1	0	0	0	0	1	0	0	0	1	4	2	57.1447	56.2432	62.7484	56.9757	67.9871	57.1371	55.3402	64.0745	57.3429	60.2464	1
504	1	0	0	1	1	0	0	0	0	1	0	0	0	0	2	1	57.1447	56.2432	62.7484	62.5939	65.6204	57.1371	55.3402	61.8026	59.1782	60.1348	1
505	0	0	0	1	1	0	0	0	0	1	0	0	0	1	3	2	52.9497	56.2432	62.7484	46.2074	58.5204	57.1371	55.3402	54.9872	54.6101	55.3315	0
506	1	0	0	1	1	0	1	0	0	1	0	0	0	1	3	2	57.1447	56.2432	62.7484	50.8893	65.6204	57.1371	55.3402	57.259	57.2601	57.3164	0
507	1	0	0	1	1	0	0	0	0	1	0	0	0	0	4	2	57.1447	56.2432	62.7484	56.9757	70.3537	57.1371	55.3402	57.259	58.9151	58.747	1
508	1	0	0	1	1	0	0	0	0	1	0	0	0	2	3	2	52.9497	56.2432	55.897	55.5711	65.6204	57.1371	55.3402	57.259	54.4741	57.5211	0
509	1	0	0	1	1	0	0	0	0	1	0	0	0	1	4	2	57.1447	56.2432	62.7484	56.9757	63.2537	57.1371	55.3402	48.1717	60.7163	55.4771	1
510	0	0	0	1	1	0	0	0	0	1	0	0	0	1	4	2	57.1447	56.2432	62.7484	56.9757	65.6204	57.1371	55.3402	57.259	58.7789	58.1605	0
511	1	0	0	1	1	0	0	0	0	1	0	0	0	0	1	1	57.1447	56.2432	62.7484	63.9985	65.6204	57.1371	55.3402	64.0745	59.0273	60.9271	0
512	1	0	0	1	1	0	0	0	0	1	0	0	0	0	3	2	52.9497	42.0984	62.7484	60.253	60.8871	57.1371	55.3402	48.1717	54.7198	55.5368	1
513	1	0	0	1	1	0	0	0	1	1	0	0	0	0	2	1	57.1447	56.2432	62.7484	55.5711	65.6204	57.1371	55.3402	64.0745	56.9243	59.7584	1
514	1	0	0	1	1	0	0	0	0	1	0	0	0	0	1	1	46.6572	56.2432	50.7585	59.3166	65.6204	57.1371	55.3402	64.0745	49.6048	59.6059	0
515	1	0	0	1	1	0	0	0	0	1	0	0	0	1	2	1	57.1447	56.2432	62.7484	60.253	60.8871	57.1371	55.3402	52.7153	60.4633	56.8335	0
516	0	0	0	1	1	0	1	0	0	1	0	0	0	1	4	2	52.9497	56.2432	62.7484	56.9757	70.3537	57.1371	55.3402	57.259	57.1363	58.8886	0
517	1	0	0	1	1	1	0	1	0	1	0	0	0	1	3	2	52.9497	42.0984	62.7484	55.5711	65.6204	57.1371	55.3402	57.259	51.6821	57.8641	0
518	1	0	0	1	1	0	1	0	0	1	0	0	0	0	3	2	57.1447	56.2432	62.7484	50.8893	56.1537	51.7088	55.3402	45.8998	59.5355	52.1184	1
519	1	0	0	1	1	0	0	1	0	1	0	0	0	2	4	2	50.8522	56.2432	50.7585	42.9301	60.8871	57.1371	55.3402	54.9872	49.1638	54.2151	1
520	1	0	0	1	1	0	1	0	0	1	1	0	0	0	1	1	57.1447	56.2432	62.7484	63.9985	63.2537	57.1371	55.3402	64.0745	58.9592	60.6339	0
521	1	0	0	1	1	1	1	0	0	1	0	0	0	1	2	1	42.4622	27.9536	54.1842	55.5711	56.1537	40.8523	55.3402	64.0745	37.8944	54.75	1
522	1	0	0	1	1	0	0	1	0	1	0	0	0	1	2	1	57.1447	56.2432	62.7484	53.2302	58.5204	57.1371	55.3402	57.259	57.64	56.7614	0
523	1	0	0	1	1	0	1	0	0	1	0	0	0	0	4	2	46.6572	56.2432	50.7585	47.612	51.4204	46.2806	55.3402	54.9872	48.3627	51.7585	1
524	1	0	0	1	1	1	1	0	0	1	0	0	0	0	4	2	57.1447	56.2432	62.7484	45.271	63.2537	57.1371	55.3402	57.259	55.79	56.244	0
525	1	0	0	1	1	0	0	0	0	1	0	0	0	0	2	1	57.1447	56.2432	62.7484	60.253	58.5204	40.8523	55.3402	54.9872	60.0165	54.0258	0
526	1	0	0	1	1	0	0	0	0	1	0	0	0	1	2	1	52.9497	56.2432	62.7484	50.8893	60.8871	57.1371	55.3402	59.5308	54.8438	57.4692	0
527	0	0	0	1	1	0	1	0	0	1	0	0	0	2	2	1	57.1447	56.2432	62.7484	62.5939	60.8871	57.1371	55.3402	52.7153	61.0475	57.1581	0
528	1	0	0	1	1	0	0	1	0	1	0	0	0	0	4	2	52.9497	56.2432	62.7484	24.2026	56.1537	57.1371	55.3402	50.4435	50.0537	50.7915	1
529	1	0	0	1	1	1	0	0	0	1	0	0	0	0	4	2	48.7547	56.2432	62.7484	56.9757	70.3537	57.1371	55.3402	59.5308	54.8562	59.6278	1
530	1	0	0	1	1	1	1	1	0	1	1	0	0	2	2	1	57.1447	56.2432	62.7484	62.5939	58.5204	57.1371	55.3402	54.9872	60.478	57.4624	0
531	1	0	0	1	1	1	1	0	0	1	0	0	0	0	3	2	50.8522	56.2432	55.897	60.253	60.8871	57.1371	55.3402	52.7153	55.6196	56.4597	0
532	1	0	0	1	1	0	0	0	0	1	0	0	0	0	4	2	57.1447	56.2432	62.7484	45.271	60.8871	46.2806	55.3402	57.259	55.8037	53.8761	0
533	1	0	0	1	1	1	1	0	0	1	0	0	0	2	2	1	48.7547	56.2432	62.7484	50.8893	51.4204	46.2806	55.3402	52.7153	54.3785	52.5706	0
534	1	0	0	1	1	0	0	1	0	1	0	0	0	0	4	2	52.9497	56.2432	62.7484	45.271	56.1537	46.2806	55.3402	50.4435	55.3929	51.6387	1
535	1	0	0	1	1	0	0	0	0	1	0	0	0	1	2	1	57.1447	56.2432	62.7484	57.9121	56.1537	57.1371	55.3402	50.4435	60.2443	55.3248	1
536	0	0	0	1	1	0	0	0	0	1	0	0	0	0	4	2	44.5597	49.1708	46.4764	47.612	56.1537	40.8523	55.3402	45.8998	45.8124	48.5002	0
537	1	0	0	1	1	0	1	1	0	1	0	0	0	0	2	1	57.1447	56.2432	62.7484	55.5711	60.8871	57.1371	55.3402	54.9872	58.7936	56.7817	1
538	1	0	0	1	1	0	1	0	0	1	0	0	0	1	3	2	57.1447	56.2432	62.7484	60.253	60.8871	57.1371	55.3402	61.8026	58.4578	59.2237	0
539	1	0	0	1	1	0	1	0	0	1	0	0	0	1	4	2	57.1447	56.2432	46.4764	52.2938	63.2537	51.7088	55.3402	64.0745	50.9123	56.5809	0
540	1	0	0	1	1	0	0	0	0	1	0	0	1	2	2	1	57.1447	56.2432	62.7484	62.5939	70.3537	57.1371	55.3402	64.0745	58.813	61.3188	0
541	1	0	0	1	1	0	0	0	0	1	0	0	0	0	3	2	57.1447	56.2432	62.7484	60.253	70.3537	57.1371	55.3402	64.0745	58.2288	60.9941	0
542	0	0	0	1	1	0	0	0	0	1	0	0	0	2	3	2	55.0472	56.2432	62.7484	50.8893	60.8871	57.1371	55.3402	45.8998	58.7414	53.813	0
543	1	0	0	1	1	0	1	0	0	1	0	0	0	0	4	2	50.8522	56.2432	55.897	56.9757	65.6204	57.1371	55.3402	54.9872	54.4366	57.1892	0
544	1	0	0	1	1	0	1	1	0	1	0	0	0	0	4	2	57.1447	56.2432	62.7484	47.612	65.6204	57.1371	55.3402	45.8998	58.9491	53.8741	0
545	1	0	0	1	1	0	0	0	0	1	0	0	0	1	4	2	52.9497	56.2432	62.7484	49.9529	65.6204	57.1371	55.3402	57.259	55.2477	57.3282	0
546	1	0	0	1	1	0	1	1	0	1	0	0	0	0	4	2	57.1447	56.2432	62.7484	52.2938	63.2537	57.1371	55.3402	50.4435	59.0466	55.4253	0
547	1	0	0	1	1	0	1	0	0	1	0	0	0	1	3	2	52.9497	56.2432	62.7484	50.8893	60.8871	57.1371	55.3402	50.4435	56.8493	55.079	0
548	1	0	0	1	1	0	0	0	0	1	0	0	0	1	4	2	57.1447	56.2432	62.7484	56.9757	65.6204	57.1371	55.3402	57.259	58.7789	58.1605	0
549	1	0	0	1	1	0	0	0	0	1	0	0	0	0	4	2	57.1447	56.2432	62.7484	56.9757	63.2537	57.1371	55.3402	57.259	58.7108	57.8673	1
550	1	0	0	1	1	0	0	0	0	1	0	0	0	1	3	2	52.9497	56.2432	62.7484	48.5483	60.8871	46.2806	55.3402	50.4435	56.3469	52.6797	0
551	1	0	0	1	1	1	1	0	0	1	0	0	0	2	3	2	52.9497	56.2432	62.7484	43.8665	60.8871	57.1371	55.3402	61.8026	52.59	57.0928	0
552	1	0	0	1	1	0	1	0	0	1	0	0	0	2	3	2	55.0472	56.2432	62.7484	43.8665	65.6204	57.1371	55.3402	57.259	54.6183	56.4133	0
553	1	0	0	1	1	0	0	0	0	1	0	0	0	0	3	2	52.9497	56.2432	62.7484	69.6167	60.8871	57.1371	55.3402	50.4435	61.5225	57.6762	0
554	1	0	0	1	1	1	0	0	0	1	0	0	0	0	3	2	57.1447	56.2432	62.7484	50.8893	63.2537	57.1371	55.3402	52.7153	58.1948	55.8281	0
555	1	0	0	1	1	0	1	1	0	1	0	0	0	1	3	2	57.1447	56.2432	62.7484	48.5483	65.6204	57.1371	55.3402	52.7153	57.6787	55.7967	0
556	1	0	0	1	1	0	0	0	0	1	0	0	0	0	3	2	55.0472	56.2432	50.7585	46.2074	56.1537	57.1371	55.3402	50.4435	52.6269	52.7464	0
557	0	0	0	1	1	0	1	0	0	1	0	0	0	1	2	1	55.0472	56.2432	62.7484	57.9121	65.6204	57.1371	55.3402	59.5308	57.6218	58.9587	0
558	1	0	0	1	1	0	0	0	0	1	1	0	0	1	1	1	57.1447	56.2432	55.897	63.9985	60.8871	57.1371	55.3402	64.0745	56.7155	59.7544	0
559	1	0	0	1	1	1	0	0	0	1	0	0	0	1	3	2	57.1447	56.2432	62.7484	60.253	65.6204	57.1371	55.3402	41.3562	63.1063	54.4322	1
560	1	0	0	1	1	0	1	0	0	1	0	0	0	0	2	1	57.1447	56.2432	62.7484	48.5483	70.3537	57.1371	55.3402	57.259	56.8121	57.5782	0
561	1	0	0	1	1	0	0	0	0	1	0	0	0	2	2	1	55.0472	56.2432	62.7484	57.9121	46.6871	57.1371	55.3402	59.5308	57.0771	56.6129	1
562	1	0	0	1	1	0	1	0	1	1	0	0	0	1	2	1	44.5597	42.0984	62.7484	55.5711	65.6204	57.1371	55.3402	59.5308	47.6233	58.745	1
563	1	0	0	1	1	0	0	0	0	1	0	0	0	2	3	2	57.1447	56.2432	62.7484	50.8893	67.9871	57.1371	55.3402	59.5308	56.8268	58.2072	0
564	1	0	0	1	1	0	0	0	0	1	1	0	0	0	3	2	57.1447	56.2432	62.7484	60.253	65.6204	57.1371	55.3402	59.5308	59.0954	59.2126	0
565	1	0	0	1	1	0	1	0	0	1	0	0	0	2	3	2	57.1447	56.2432	46.4764	60.253	63.2537	57.1371	55.3402	57.259	54.3617	56.9293	0
566	1	0	0	1	1	0	0	0	0	1	0	0	0	1	1	1	57.1447	56.2432	62.7484	63.9985	70.3537	57.1371	55.3402	61.8026	59.6648	60.916	0
567	1	0	0	1	1	0	0	0	0	1	0	0	0	0	2	1	57.1447	56.2432	62.7484	57.9121	58.5204	57.1371	55.3402	48.1717	60.8138	55.0205	0
568	1	0	0	1	1	1	1	0	0	1	0	0	0	0	2	1	55.0472	56.2432	50.7585	62.5939	67.9871	57.1371	55.3402	64.0745	54.0482	60.0704	0
569	1	0	0	1	1	0	0	0	0	1	0	0	0	0	1	1	57.1447	56.2432	62.7484	56.9757	70.3537	57.1371	55.3402	64.0745	57.411	60.5396	0
570	1	0	0	1	1	0	0	0	0	1	0	0	0	1	3	2	57.1447	56.2432	62.7484	50.8893	58.5204	57.1371	55.3402	50.4435	58.56	54.6441	0
571	1	0	0	1	1	0	0	0	0	1	0	0	0	1	3	2	57.1447	56.2432	62.7484	50.8893	56.1537	57.1371	55.3402	48.1717	58.9932	53.7533	0
572	1	0	0	1	1	0	0	0	0	1	0	0	0	1	4	2	57.1447	56.2432	62.7484	54.6348	49.0537	57.1371	55.3402	48.1717	59.7236	53.3931	1
573	1	0	0	1	1	0	1	0	0	1	0	0	0	0	1	1	57.1447	56.2432	62.7484	56.9757	67.9871	57.1371	55.3402	61.8026	57.8443	59.6488	1
574	1	0	0	1	1	0	1	1	0	1	0	0	0	1	2	1	55.0472	56.2432	62.7484	62.5939	65.6204	57.1371	55.3402	54.9872	59.7929	58.4129	0
575	1	0	0	1	1	0	0	0	0	1	0	0	0	0	3	2	55.0472	56.2432	62.7484	50.8893	53.7871	57.1371	55.3402	34.5407	61.044	49.9456	1
576	1	0	0	1	1	0	0	0	0	1	0	0	0	0	3	2	57.1447	56.2432	62.7484	60.253	65.6204	57.1371	55.3402	64.0745	58.0926	60.4077	0
577	1	0	0	1	1	0	1	1	0	1	0	0	0	1	4	2	46.6572	49.1708	46.4764	49.9529	60.8871	57.1371	55.3402	57.259	44.7926	55.4402	1
578	1	0	0	1	1	0	0	0	0	1	0	0	0	0	4	2	55.0472	56.2432	62.7484	56.9757	67.9871	57.1371	55.3402	57.259	57.9576	58.5246	0
579	1	0	0	1	1	0	0	0	0	1	0	0	0	0	2	1	57.1447	56.2432	62.7484	62.5939	63.2537	57.1371	55.3402	59.5308	59.6114	59.244	0
580	1	0	0	1	1	0	0	0	0	1	0	0	0	0	2	1	57.1447	56.2432	62.7484	62.5939	70.3537	57.1371	55.3402	64.0745	58.813	61.3188	0
581	1	0	0	1	1	0	1	0	0	1	0	0	0	0	3	2	57.1447	56.2432	62.7484	60.253	65.6204	57.1371	55.3402	61.8026	58.594	59.8101	0
582	1	0	0	1	1	0	1	0	0	1	0	0	0	0	2	1	55.0472	56.2432	62.7484	62.5939	63.2537	57.1371	55.3402	59.5308	58.7221	59.3148	1
583	1	0	0	1	1	0	1	0	0	1	0	0	0	0	3	2	48.7547	56.2432	62.7484	60.253	70.3537	57.1371	55.3402	59.5308	55.674	60.0823	0
584	1	0	0	1	1	0	1	0	0	1	0	0	0	0	3	2	57.1447	56.2432	62.7484	55.5711	56.1537	57.1371	55.3402	57.259	58.1561	56.7928	1
585	1	0	0	1	1	0	0	0	0	1	1	0	0	0	1	1	57.1447	56.2432	62.7484	63.9985	63.2537	57.1371	55.3402	64.0745	58.9592	60.6339	0
586	0	0	0	1	1	0	0	0	0	1	0	0	0	2	4	2	52.9497	49.1708	50.7585	52.2938	60.8871	57.1371	55.3402	57.259	49.4047	55.9188	0
587	1	0	0	1	1	0	1	0	0	1	0	0	0	2	4	2	55.0472	56.2432	62.7484	49.9529	60.8871	57.1371	55.3402	57.259	56.0009	56.6709	0
588	1	0	0	1	1	0	0	0	0	1	0	0	0	0	2	1	57.1447	56.2432	62.7484	57.9121	63.2537	57.1371	55.3402	59.5308	58.4431	58.5947	0
589	0	0	0	1	1	0	0	0	0	1	0	0	0	2	2	1	57.1447	56.2432	62.7484	62.5939	63.2537	57.1371	55.3402	52.7153	61.1155	57.4513	0
590	1	0	0	1	1	0	1	0	0	1	0	0	0	1	3	2	52.9497	56.2432	62.7484	48.5483	60.8871	46.2806	55.3402	52.7153	55.8455	53.2772	0
591	1	0	0	1	1	1	0	0	0	1	0	0	0	0	3	2	50.8522	56.2432	62.7484	60.253	63.2537	57.1371	55.3402	57.259	56.8605	58.5343	1
592	1	0	0	1	1	0	1	0	0	1	0	0	0	1	2	1	55.0472	56.2432	62.7484	50.8893	58.5204	46.2806	55.3402	54.9872	56.7496	53.8354	0
593	1	0	0	1	1	0	0	0	0	1	0	0	0	2	4	2	52.9497	56.2432	62.7484	45.271	58.5204	46.2806	55.3402	48.1717	55.9623	51.3344	0
594	1	0	0	1	1	0	0	0	0	1	0	0	0	0	3	2	57.1447	56.2432	62.7484	60.253	63.2537	57.1371	55.3402	57.259	59.5286	58.3218	0
595	1	0	0	1	1	0	0	0	0	1	0	0	0	0	2	1	57.1447	56.2432	62.7484	62.5939	70.3537	57.1371	55.3402	43.628	63.3253	55.9408	0
596	1	0	0	1	1	0	0	0	0	1	0	0	0	0	3	2	57.1447	56.2432	62.7484	50.8893	56.1537	51.7088	55.3402	45.8998	59.5355	52.1184	0
597	1	0	0	1	1	0	1	0	0	1	0	0	0	2	1	1	57.1447	56.2432	62.7484	63.9985	65.6204	57.1371	55.3402	59.5308	60.03	59.732	0
598	1	0	0	1	1	0	0	0	0	1	0	0	0	0	2	1	57.1447	56.2432	62.7484	53.2302	56.1537	57.1371	55.3402	52.7153	58.5746	55.2731	0
599	1	0	0	1	1	0	0	0	0	1	0	0	0	0	4	2	50.8522	56.2432	62.7484	47.612	51.4204	57.1371	55.3402	52.7153	54.3684	54.1199	0
600	1	0	0	1	1	0	0	0	0	1	1	0	0	0	2	1	57.1447	56.2432	62.7484	43.8665	56.1537	51.7088	55.3402	52.7153	56.2789	52.9371	0
601	1	0	0	1	1	0	1	0	0	1	0	0	0	0	3	2	57.1447	56.2432	62.7484	50.8893	58.5204	78.8502	55.3402	43.628	59.9006	57.0008	0
602	1	0	0	1	1	0	0	0	0	1	0	0	0	0	3	2	57.1447	56.2432	62.7484	50.8893	53.7871	57.1371	55.3402	50.4435	58.4238	54.0576	0
603	1	0	0	1	1	0	0	0	0	1	0	0	0	0	4	2	57.1447	56.2432	62.7484	45.271	67.9871	46.2806	55.3402	61.8026	55.0052	55.9509	1
604	0	0	0	1	1	0	1	0	0	1	0	0	1	0	2	1	52.9497	56.2432	50.7585	55.5711	63.2537	57.1371	55.3402	61.8026	51.7716	57.9832	0
605	1	0	0	1	1	1	1	0	0	1	0	0	0	0	3	2	52.9497	56.2432	62.7484	53.2302	60.8871	57.1371	55.3402	64.0745	54.4252	58.9889	0
606	1	0	0	1	1	0	1	0	0	1	0	0	0	0	4	2	46.6572	49.1708	46.4764	47.612	53.7871	46.2806	55.3402	45.8998	46.5928	49.1735	0
607	0	0	0	1	1	0	1	1	0	1	0	0	0	0	4	2	48.7547	56.2432	51.6149	47.612	53.7871	51.7088	55.3402	50.4435	50.554	51.8964	0
608	1	0	0	1	1	0	0	0	0	1	0	0	0	2	4	2	57.1447	56.2432	62.7484	47.612	53.7871	57.1371	55.3402	54.9872	56.6032	54.7982	1
609	1	0	0	1	1	0	0	1	0	1	0	0	0	1	4	2	57.1447	56.2432	62.7484	56.9757	70.3537	57.1371	55.3402	64.0745	57.411	60.5396	1
610	1	0	0	1	1	0	0	0	0	1	0	0	0	0	3	2	48.7547	49.1708	62.7484	60.253	51.4204	57.1371	55.3402	50.4435	54.651	55.2247	0
611	0	0	0	1	1	0	0	0	0	1	0	0	0	0	3	2	57.1447	56.2432	62.7484	50.8893	58.5204	57.1371	55.3402	52.7153	58.0586	55.2416	0
612	0	0	0	1	1	0	0	1	0	1	0	0	0	0	4	2	57.1447	56.2432	62.7484	56.9757	70.3537	57.1371	55.3402	64.0745	57.411	60.5396	1
613	1	0	0	1	1	0	1	0	0	1	0	0	0	1	4	2	52.9497	56.2432	62.7484	56.9757	63.2537	57.1371	55.3402	52.7153	57.9348	56.8138	1
614	1	0	0	1	1	0	1	0	0	1	0	0	0	1	3	2	57.1447	56.2432	50.7585	60.253	65.6204	57.1371	55.3402	52.7153	56.7922	56.3939	0
615	1	0	0	1	1	0	1	0	0	1	0	0	0	1	2	1	57.1447	56.2432	62.7484	57.9121	70.3537	57.1371	55.3402	59.5308	58.6474	59.4744	0
616	1	0	0	1	1	0	0	0	0	1	0	0	0	0	2	1	57.1447	56.2432	62.7484	57.9121	65.6204	57.1371	55.3402	48.1717	61.0181	55.9002	0
617	1	0	0	1	1	1	0	0	0	1	0	0	0	0	4	2	52.9497	56.2432	62.7484	47.612	60.8871	57.1371	55.3402	50.4435	56.0315	54.6245	0
618	1	0	0	1	1	0	0	0	0	1	0	0	0	0	2	1	57.1447	56.2432	55.897	46.2074	65.6204	57.1371	55.3402	59.5308	53.4149	56.6784	0
619	1	0	0	1	1	1	1	0	0	1	0	0	0	0	4	2	57.1447	56.2432	55.897	47.612	60.8871	57.1371	55.3402	48.1717	56.136	53.299	0
620	1	0	0	1	1	0	0	0	0	1	0	0	0	0	3	2	57.1447	56.2432	55.897	57.9121	60.8871	57.1371	55.3402	59.5308	56.1995	57.7152	0
621	1	0	0	1	1	0	0	0	0	1	0	0	0	1	3	2	57.1447	56.2432	62.7484	60.253	65.6204	57.1371	55.3402	54.9872	60.0981	58.0175	0
622	1	0	0	1	1	0	1	1	0	1	1	0	0	0	3	2	52.9497	56.2432	62.7484	57.9121	60.8871	57.1371	55.3402	64.0745	55.5935	59.6382	0
623	0	0	0	1	1	1	1	0	0	1	0	0	0	1	3	2	57.1447	56.2432	62.7484	48.5483	58.5204	57.1371	55.3402	59.5308	55.9703	56.7096	0
624	1	0	0	1	1	0	0	0	0	1	0	0	0	0	4	2	57.1447	42.0984	62.7484	52.2938	60.8871	57.1371	34.2708	57.259	56.5535	52.6274	0
625	1	0	0	1	1	0	0	0	0	1	0	0	0	0	3	2	57.1447	56.2432	46.4764	60.253	63.2537	57.1371	55.3402	39.0844	58.3726	52.1489	0
626	1	0	0	1	1	0	1	0	0	1	0	0	0	1	3	2	52.9497	42.0984	41.7661	46.2074	58.5204	57.1371	55.3402	61.8026	41.4758	55.0854	0
627	1	0	0	1	1	0	0	0	0	1	1	0	0	0	3	2	55.0472	56.2432	62.7484	55.5711	58.5204	57.1371	55.3402	50.4435	58.8389	55.3642	0
628	1	0	0	1	1	0	1	0	0	1	0	0	0	0	2	1	52.9497	56.2432	41.7661	62.5939	60.8871	51.7088	55.3402	64.0745	50.14	57.4547	0
629	1	0	0	1	1	0	0	0	0	1	1	0	0	0	1	1	55.0472	56.2432	62.7484	63.9985	65.6204	57.1371	55.3402	64.0745	58.1379	60.9979	0
630	1	0	0	1	1	0	0	0	0	1	1	0	0	0	3	2	52.9497	49.1708	55.897	50.8893	56.1537	51.7088	55.3402	48.1717	52.596	52.1497	0
631	1	0	0	1	1	0	0	0	0	1	0	0	0	1	3	2	57.1447	56.2432	62.7484	60.253	63.2537	57.1371	55.3402	50.4435	61.0328	56.5291	0
632	1	0	0	1	1	0	0	0	0	1	0	0	0	1	3	2	52.9497	56.2432	62.7484	60.253	58.5204	57.1371	55.3402	64.0745	56.1096	59.6697	0
633	1	0	0	1	1	0	0	0	0	1	0	0	0	0	3	2	55.0472	56.2432	62.7484	57.9121	63.2537	57.1371	55.3402	59.5308	57.5537	58.6655	0
634	1	0	0	1	1	0	0	0	0	1	0	0	0	1	4	2	55.0472	56.2432	62.7484	47.612	58.5204	57.1371	55.3402	57.259	55.3486	56.0531	0
635	1	0	0	1	1	0	0	0	0	1	0	0	0	0	2	1	57.1447	56.2432	62.7484	55.5711	65.6204	57.1371	55.3402	59.5308	57.9271	58.5633	0
636	1	0	0	1	1	0	0	0	0	1	0	0	0	1	3	2	57.1447	56.2432	62.7484	60.253	60.8871	57.1371	55.3402	50.4435	60.9647	56.2359	0
637	1	0	0	1	1	0	1	0	0	1	0	0	0	2	4	2	57.1447	56.2432	50.7585	47.612	70.3537	57.1371	55.3402	64.0745	51.2671	58.215	0
638	1	0	0	1	1	0	0	0	0	1	0	0	0	0	3	2	57.1447	56.2432	46.4764	60.253	60.8871	57.1371	55.3402	52.7153	55.2963	55.441	0
639	1	0	0	1	1	0	1	0	0	1	0	0	0	0	3	2	55.0472	56.2432	62.7484	60.253	60.8871	57.1371	55.3402	43.628	61.5794	54.5141	1
640	0	0	0	1	1	0	0	0	0	1	0	0	0	1	3	2	57.1447	56.2432	46.4764	53.2302	58.5204	46.2806	55.3402	52.7153	53.5575	52.0992	0
641	0	0	0	1	1	0	0	0	0	1	0	0	0	1	3	2	57.1447	56.2432	62.7484	50.8893	56.1537	57.1371	55.3402	43.628	59.996	52.5582	1
642	1	0	0	1	1	0	1	0	0	1	1	0	0	0	3	2	46.6572	56.2432	62.7484	32.1618	49.0537	57.1371	55.3402	48.1717	49.6688	50.6306	1
643	1	0	0	1	1	0	0	0	0	1	0	0	0	0	4	2	55.0472	56.2432	62.7484	47.612	51.4204	57.1371	55.3402	43.628	58.1526	51.5881	0
644	1	0	0	1	1	0	1	0	0	1	0	0	0	0	3	2	50.8522	56.2432	62.7484	50.8893	51.4204	57.1371	55.3402	45.8998	56.6903	52.7818	0
645	0	0	0	1	1	1	1	0	0	1	0	0	0	1	4	2	57.1447	56.2432	62.7484	45.271	60.8871	57.1371	55.3402	54.9872	56.2233	55.3532	0
646	1	0	0	1	1	0	0	0	0	1	0	0	0	0	2	1	57.1447	56.2432	62.7484	55.5711	63.2537	57.1371	55.3402	57.259	58.3603	57.6725	0
647	1	0	0	1	1	0	0	0	0	1	0	0	0	1	3	2	55.0472	56.2432	62.7484	53.2302	58.5204	57.1371	55.3402	54.9872	57.252	56.2347	0
648	1	0	0	1	1	0	0	0	0	1	0	0	0	0	3	2	57.1447	56.2432	62.7484	60.253	63.2537	57.1371	55.3402	54.9872	60.03	57.7242	0
649	0	1	0	1	1	0	0	0	0	1	0	0	1	1	4	2	57.1447	56.2432	62.7484	47.612	46.6871	46.2806	55.3402	50.4435	57.4834	50.6488	0
650	1	1	0	1	1	1	1	0	0	1	0	0	1	1	4	2	40.3648	27.9536	41.7661	31.2254	46.6871	40.8523	55.3402	54.9872	28.7197	46.8187	1
651	1	1	0	1	1	0	0	1	0	1	0	0	1	0	3	2	52.9497	49.1708	46.4764	50.8893	46.6871	51.7088	55.3402	48.1717	49.3322	50.1707	0
652	1	1	0	1	1	0	0	0	0	1	0	0	0	0	3	2	57.1447	56.2432	46.4764	60.253	60.8871	57.1371	55.3402	57.259	54.2936	56.6361	1
653	1	1	0	1	1	0	0	0	0	1	0	0	1	0	4	2	57.1447	56.2432	62.7484	47.612	70.3537	57.1371	55.3402	48.1717	58.5839	55.0581	0
654	1	1	0	1	1	0	0	0	0	1	1	0	1	0	4	2	55.0472	56.2432	62.7484	47.612	63.2537	57.1371	55.3402	59.5308	54.9835	57.2371	0
655	1	1	0	1	1	0	0	0	0	1	0	0	1	1	4	2	52.9497	56.2432	62.7484	40.5892	53.7871	46.2806	34.2708	41.3562	60.2085	44.2518	0
656	1	1	0	1	1	0	1	0	0	1	0	0	1	0	3	2	52.9497	56.2432	62.7484	50.8893	58.5204	57.1371	55.3402	48.1717	57.2826	54.1882	0
657	0	1	0	1	1	0	0	0	0	1	0	0	1	0	3	2	57.1447	56.2432	50.7585	60.253	53.7871	57.1371	55.3402	36.8125	59.9614	50.7449	0
658	0	1	0	1	1	0	0	0	0	1	0	0	0	0	2	1	55.0472	56.2432	55.897	62.5939	60.8871	57.1371	55.3402	64.0745	55.4757	59.6304	1
659	1	1	0	1	1	0	0	0	0	1	0	0	1	2	4	2	48.7547	49.1708	51.6149	56.9757	53.7871	57.1371	55.3402	45.8998	51.3687	52.9156	0
660	0	1	0	1	1	0	1	0	0	1	0	0	0	0	3	2	55.0472	56.2432	62.7484	60.253	60.8871	57.1371	55.3402	48.1717	60.5767	55.7092	1
661	1	1	0	1	1	0	0	0	0	1	0	0	1	0	5	3	52.9497	56.2432	62.7484	45.271	60.8871	57.1371	55.3402	50.4435	55.4473	54.2998	1
662	1	1	0	1	1	0	1	0	0	1	0	0	1	1	4	2	57.1447	56.2432	62.7484	52.2938	65.6204	57.1371	55.3402	59.5308	57.1092	58.1088	0
663	1	1	0	1	1	0	0	0	0	1	0	0	0	1	4	2	50.8522	56.2432	62.7484	49.9529	60.8871	57.1371	55.3402	64.0745	52.718	58.6052	1
664	1	1	0	1	1	0	1	0	0	1	0	0	0	0	2	1	48.7547	56.2432	62.7484	62.5939	63.2537	57.1371	55.3402	64.0745	55.0512	60.7224	0
665	1	1	0	1	1	0	0	0	0	1	0	0	0	0	2	1	52.9497	56.2432	62.7484	57.9121	60.8871	57.1371	55.3402	57.259	57.0976	57.8456	0
666	0	1	0	1	1	0	0	0	0	1	0	0	0	0	4	2	55.0472	42.0984	51.6149	56.9757	60.8871	46.2806	55.3402	61.8026	48.3295	55.5694	0
667	1	1	0	1	1	0	0	0	0	1	0	0	0	0	4	2	52.9497	56.2432	50.7585	47.612	60.8871	57.1371	55.3402	52.7153	51.7228	54.196	0
668	1	1	0	1	1	0	1	1	0	1	0	0	0	0	3	2	52.9497	56.2432	62.7484	50.8893	51.4204	57.1371	55.3402	45.8998	57.5797	52.711	0
669	1	1	0	1	1	0	1	0	0	1	0	0	1	0	3	2	50.8522	42.0984	62.7484	46.2074	53.7871	57.1371	55.3402	43.628	51.1239	51.5849	1
670	1	1	0	1	1	1	1	0	0	1	0	0	1	0	2	1	55.0472	56.2432	51.6149	53.2302	56.1537	46.2806	55.3402	50.4435	54.7331	51.719	0
671	1	1	0	1	1	0	0	0	0	1	0	0	1	2	3	2	52.9497	49.1708	62.7484	50.8893	60.8871	57.1371	55.3402	52.7153	53.8642	55.5549	1
672	1	1	0	1	1	0	0	0	0	1	0	0	0	0	4	2	57.1447	56.2432	62.7484	56.9757	70.3537	57.1371	55.3402	59.5308	58.4137	59.3445	0
673	1	1	0	1	1	0	1	0	0	1	1	0	1	2	2	1	55.0472	27.9536	19.9275	50.8893	63.2537	57.1371	55.3402	57.259	32.7703	52.9432	0
674	1	1	0	1	1	0	1	0	0	1	0	0	1	1	2	1	57.1447	56.2432	62.7484	53.2302	65.6204	57.1371	55.3402	59.5308	57.3429	58.2386	0
675	1	1	0	1	1	0	0	0	0	1	0	0	1	1	3	2	34.0723	27.9536	62.7484	43.8665	51.4204	46.2806	44.8055	54.9872	37.9873	50.1765	0
676	1	1	0	1	1	0	1	0	0	1	0	0	1	0	3	2	55.0472	49.1708	50.7585	57.9121	63.2537	57.1371	55.3402	61.8026	50.7614	58.1154	0
677	1	1	0	1	1	0	1	0	0	1	0	0	0	2	4	2	52.9497	56.2432	62.7484	49.9529	65.6204	57.1371	55.3402	59.5308	54.7463	57.9258	0
678	1	1	0	1	1	0	0	0	0	1	1	0	0	0	1	1	57.1447	56.2432	62.7484	56.9757	65.6204	57.1371	55.3402	61.8026	57.7762	59.3556	0
679	1	1	0	1	1	0	1	0	0	1	0	0	1	0	1	1	57.1447	56.2432	62.7484	63.9985	60.8871	57.1371	55.3402	64.0745	58.8911	60.3407	1
680	0	1	0	1	1	0	1	0	0	1	0	0	0	1	3	2	52.9497	56.2432	51.6149	53.2302	56.1537	57.1371	55.3402	50.4435	53.762	53.8644	0
681	1	1	0	1	1	0	1	0	0	1	0	0	0	1	4	2	42.4622	42.0984	62.7484	52.2938	58.5204	46.2806	34.2708	50.4435	51.8456	48.9627	0
682	0	1	0	1	1	0	1	0	0	1	0	0	0	1	3	2	50.8522	49.1708	62.7484	50.8893	56.1537	51.7088	55.3402	48.1717	53.8822	52.8069	1
683	1	1	0	1	1	0	1	0	0	1	0	0	0	0	2	1	57.1447	56.2432	62.7484	53.2302	56.1537	35.424	55.3402	52.7153	58.7381	51.1237	0
684	0	1	0	1	1	1	1	1	0	1	0	0	0	0	4	2	57.1447	56.2432	62.7484	47.612	63.2537	57.1371	55.3402	52.7153	57.3769	55.3736	0
685	1	1	0	1	1	0	0	0	0	1	0	0	0	1	4	2	52.9497	56.2432	62.7484	47.612	65.6204	57.1371	55.3402	48.1717	56.669	54.6134	0
686	1	1	0	1	1	0	1	0	0	1	0	0	1	3	4	2	57.1447	56.2432	62.7484	52.2938	65.6204	57.1371	55.3402	57.259	57.6106	57.5112	0
687	1	1	0	1	1	1	0	0	0	1	0	0	0	1	4	2	57.1447	56.2432	62.7484	47.612	58.5204	57.1371	55.3402	48.1717	58.2435	53.592	0
688	1	1	0	1	1	0	0	0	0	1	0	0	1	0	3	2	55.0472	56.2432	46.0482	57.9121	67.9871	57.1371	55.3402	48.1717	54.8938	54.8351	0
689	0	1	0	1	1	0	1	0	0	1	0	0	1	2	4	2	50.8522	27.9536	62.7484	47.612	58.5204	57.1371	55.3402	52.7153	44.6376	54.5132	0
690	1	1	0	1	1	0	1	1	0	1	0	0	0	0	3	2	57.1447	49.1708	62.7484	60.253	56.1537	51.7088	55.3402	52.7153	57.8842	55.0881	0
691	1	0	0	1	1	0	0	0	0	1	0	0	0	0	2	1	52.9497	56.2432	62.7484	55.5711	56.1537	57.1371	55.3402	54.9872	56.8787	56.3369	1
692	1	0	0	1	1	0	1	0	0	1	0	0	0	0	4	2	52.9497	56.2432	62.7484	54.6348	65.6204	57.1371	55.3402	61.8026	55.4133	59.1726	0
693	1	0	0	1	1	0	0	0	0	1	0	0	0	0	4	2	46.6572	56.2432	62.7484	45.271	49.0537	57.1371	55.3402	41.3562	54.4442	50.656	1
694	1	0	0	1	1	0	0	0	0	1	0	0	0	0	4	2	44.5597	42.0984	51.6149	47.612	60.8871	46.2806	55.3402	48.1717	44.5542	51.0396	0
695	1	0	0	1	1	0	0	0	0	1	0	0	0	1	3	2	57.1447	56.2432	50.7585	60.253	70.3537	57.1371	55.3402	57.259	55.9257	58.1755	0
696	0	0	0	1	1	0	0	0	0	1	0	0	0	1	2	1	57.1447	56.2432	62.7484	62.5939	58.5204	57.1371	55.3402	61.8026	58.9739	59.2551	0
697	1	0	0	1	1	0	0	0	0	1	0	0	0	0	2	1	55.0472	56.2432	55.897	62.5939	65.6204	57.1371	55.3402	57.259	57.1159	58.4242	1
698	1	0	0	1	1	1	1	0	0	1	1	0	0	2	3	2	46.6572	56.2432	55.897	43.8665	49.0537	57.1371	55.3402	61.8026	47.4058	55.2528	0
699	1	0	0	1	1	0	0	1	0	1	0	0	0	1	3	2	55.0472	56.2432	62.7484	60.253	60.8871	57.1371	55.3402	50.4435	60.0753	56.3067	0
700	1	0	0	1	1	0	1	0	0	1	0	0	0	2	2	1	52.9497	56.2432	62.7484	62.5939	65.6204	57.1371	55.3402	59.5308	57.9008	59.6789	0
701	1	0	0	1	1	0	1	0	1	1	0	0	0	2	3	2	40.3648	56.2432	62.7484	43.8665	65.6204	35.424	55.3402	57.259	48.5561	52.7598	0
702	0	0	0	1	1	0	1	1	0	1	0	0	0	1	3	2	52.9497	56.2432	62.7484	60.253	60.8871	57.1371	55.3402	48.1717	59.6873	55.78	0
703	1	0	0	1	1	0	0	0	0	1	0	0	0	1	4	2	52.9497	56.2432	62.7484	40.5892	60.8871	57.1371	55.3402	61.8026	51.7721	56.6383	1
704	0	0	0	1	1	0	1	0	0	1	0	0	0	1	2	1	52.9497	56.2432	62.7484	34.5027	60.8871	57.1371	55.3402	48.1717	53.2616	52.2089	1
705	1	0	0	1	1	0	0	0	0	1	0	0	0	1	3	2	52.9497	56.2432	62.7484	50.8893	58.5204	57.1371	55.3402	45.8998	57.7839	53.5906	0
706	1	0	0	1	1	0	1	0	0	1	0	0	0	0	4	2	50.8522	56.2432	62.7484	45.271	58.5204	46.2806	55.3402	57.259	53.0675	53.7954	0
707	1	0	0	1	1	0	0	0	0	1	0	0	0	0	4	2	48.7547	56.2432	62.7484	28.8845	51.4204	57.1371	55.3402	48.1717	49.8085	50.3985	1
708	1	0	0	1	1	0	1	1	0	1	0	0	0	0	4	2	52.9497	56.2432	62.7484	56.9757	65.6204	57.1371	55.3402	57.259	57.0002	58.3022	0
709	1	0	0	1	1	0	1	1	0	1	0	0	0	1	3	2	52.9497	56.2432	62.7484	60.253	70.3537	57.1371	55.3402	57.259	57.9542	59.3431	0
710	1	0	0	1	1	0	1	1	0	1	0	0	0	0	4	2	50.8522	42.0984	62.7484	47.612	56.1537	51.7088	55.3402	45.8998	51.082	51.6332	0
711	1	0	0	1	1	0	0	0	0	1	0	0	0	1	2	1	55.0472	56.2432	62.7484	46.2074	53.7871	57.1371	55.3402	61.8026	53.8592	56.4669	0
712	1	0	0	1	1	0	1	1	0	1	0	0	1	1	3	2	52.9497	56.2432	62.7484	36.8437	60.8871	57.1371	55.3402	50.4435	53.3443	53.1311	0
713	1	0	0	1	1	0	0	0	0	1	0	0	0	0	2	1	55.0472	49.1708	62.7484	62.5939	58.5204	57.1371	55.3402	57.259	56.6035	58.0092	0
714	1	0	0	1	1	0	0	0	0	1	0	0	0	0	2	1	57.1447	56.2432	62.7484	53.2302	56.1537	57.1371	55.3402	64.0745	56.0678	58.2608	0
715	1	0	0	1	1	0	1	0	0	1	1	0	0	1	3	2	52.9497	27.9536	62.7484	50.8893	63.2537	57.1371	55.3402	52.7153	46.481	55.4833	0
716	1	0	0	1	1	0	1	0	0	1	0	0	0	0	2	1	57.1447	56.2432	62.7484	60.253	67.9871	57.1371	55.3402	64.0745	58.1607	60.7009	0
717	1	0	0	1	1	0	0	0	0	1	0	0	0	0	2	1	57.1447	56.2432	62.7484	62.5939	63.2537	57.1371	55.3402	64.0745	58.6087	60.4391	0
718	1	0	0	1	1	0	0	0	0	1	0	0	0	0	2	1	57.1447	56.2432	62.7484	62.5939	58.5204	57.1371	55.3402	43.628	62.9848	54.4747	0
719	0	0	0	1	1	0	0	0	0	1	0	0	0	1	2	1	57.1447	56.2432	62.7484	62.5939	56.1537	57.1371	55.3402	64.0745	58.4044	59.5594	0
720	1	0	0	1	1	1	1	1	0	1	0	0	0	1	4	2	55.0472	56.2432	62.7484	47.612	63.2537	57.1371	55.3402	59.5308	54.9835	57.2371	1
721	1	0	0	1	1	0	1	1	0	1	0	0	1	0	2	1	55.0472	56.2432	62.7484	57.9121	53.7871	57.1371	55.3402	57.259	57.7828	56.8951	0
722	1	0	0	1	1	0	0	0	0	1	0	0	0	2	4	2	57.1447	56.2432	50.7585	52.2938	60.8871	57.1371	55.3402	57.259	53.6672	55.8987	0
723	1	0	0	1	1	0	0	0	0	1	0	0	0	0	2	1	57.1447	56.2432	37.9122	53.2302	58.5204	57.1371	55.3402	57.259	49.7535	54.6361	0
724	1	0	0	1	1	0	1	0	0	1	0	0	0	0	2	1	57.1447	56.2432	62.7484	62.5939	60.8871	57.1371	55.3402	64.0745	58.5406	60.1459	0
725	1	0	0	1	1	0	1	1	0	1	0	0	0	1	5	3	44.5597	56.2432	62.7484	42.9301	56.1537	57.1371	55.3402	57.259	49.6653	55.4647	0
726	1	0	0	1	1	0	0	1	0	1	0	0	0	0	3	2	55.0472	56.2432	42.1943	60.253	60.8871	57.1371	55.3402	57.259	52.0445	56.3405	0
727	1	0	0	1	1	1	1	0	0	1	0	0	0	0	2	1	57.1447	56.2432	55.897	62.5939	65.6204	57.1371	55.3402	64.0745	56.5012	60.146	0
728	1	0	0	1	1	0	0	0	0	1	0	0	0	0	4	2	55.0472	56.2432	55.897	42.9301	56.1537	51.7088	55.3402	57.259	51.9775	53.4869	0
729	1	0	0	1	1	0	1	1	0	1	1	0	0	0	3	2	55.0472	56.2432	55.897	50.8893	60.8871	57.1371	55.3402	64.0745	52.5549	58.0072	0
730	1	0	0	1	1	0	0	0	0	1	0	0	0	0	3	2	50.8522	49.1708	41.7661	50.8893	51.4204	51.7088	55.3402	43.628	48.0861	49.2298	1
731	0	0	0	1	1	0	0	0	0	1	0	0	0	1	3	2	57.1447	56.2432	62.7484	60.253	58.5204	57.1371	55.3402	54.9872	59.8938	57.1378	0
732	1	0	0	1	1	0	1	0	0	1	0	0	0	3	4	2	57.1447	56.2432	62.7484	47.612	56.1537	46.2806	55.3402	50.4435	57.7558	51.8217	0
733	1	0	0	1	1	0	0	1	0	1	0	0	0	0	3	2	48.7547	56.2432	62.7484	32.1618	56.1537	57.1371	55.3402	54.9872	49.2584	53.2321	0
734	1	0	0	1	1	0	0	0	1	1	0	0	0	2	2	1	55.0472	56.2432	62.7484	62.5939	70.3537	57.1371	55.3402	61.8026	58.425	60.792	1
735	1	0	0	1	1	0	0	0	0	1	0	0	0	0	3	2	57.1447	56.2432	62.7484	50.8893	56.1537	57.1371	55.3402	52.7153	57.9905	54.9484	0
736	1	0	0	1	1	1	1	0	0	1	0	0	0	2	2	1	57.1447	56.2432	62.7484	62.5939	63.2537	57.1371	55.3402	57.259	60.1128	58.6464	1
737	1	0	0	1	1	0	0	0	0	1	0	0	0	0	4	2	50.8522	42.0984	62.7484	28.8845	56.1537	57.1371	55.3402	50.4435	45.3651	51.2684	0
738	1	0	0	1	1	0	1	0	0	1	0	0	1	3	4	2	52.9497	56.2432	51.6149	47.612	53.7871	57.1371	55.3402	43.628	53.796	50.9994	1
739	1	0	0	1	1	0	1	0	0	1	0	0	0	1	4	2	52.9497	56.2432	62.7484	49.9529	60.8871	57.1371	55.3402	48.1717	57.117	54.3516	0
740	0	0	0	1	1	0	1	0	0	1	0	0	0	1	4	2	44.5597	56.2432	41.7661	49.9529	60.8871	35.424	55.3402	43.628	48.063	47.4949	0
741	1	0	0	1	1	0	1	0	0	1	0	0	0	2	3	2	52.9497	27.9536	62.7484	50.8893	60.8871	57.1371	23.7361	52.7153	52.4828	49.1089	0
742	1	0	0	1	1	0	0	1	0	1	0	0	0	2	3	2	55.0472	56.2432	62.7484	50.8893	58.5204	57.1371	34.2708	52.7153	61.2158	51.2583	1
743	1	0	0	1	1	0	1	0	0	1	0	0	0	2	3	2	57.1447	56.2432	62.7484	50.8893	65.6204	57.1371	55.3402	57.259	57.2601	57.3164	1
744	1	0	0	1	1	0	1	0	0	1	0	0	0	1	4	2	52.9497	56.2432	62.7484	47.612	49.0537	57.1371	55.3402	43.628	57.1951	51.3657	0
745	1	0	0	1	1	0	0	1	0	1	0	0	0	1	4	2	57.1447	56.2432	55.897	56.9757	70.3537	57.1371	55.3402	64.0745	55.2354	59.9533	0
746	1	0	0	1	1	0	1	0	0	1	0	0	0	0	3	2	57.1447	56.2432	62.7484	60.253	70.3537	57.1371	55.3402	59.5308	59.2315	59.799	1
747	0	0	0	1	1	0	1	0	0	1	0	0	1	0	3	2	57.1447	56.2432	51.6149	60.253	67.9871	57.1371	55.3402	59.5308	55.6281	58.5531	1
748	0	0	0	1	1	0	1	0	0	1	0	0	0	1	3	2	55.0472	56.2432	46.4764	60.253	65.6204	57.1371	55.3402	52.7153	54.5431	56.0983	1
749	0	0	0	1	1	0	1	1	0	1	1	0	1	1	4	2	55.0472	56.2432	62.7484	54.6348	58.5204	57.1371	55.3402	57.259	57.1011	57.027	0
750	1	0	0	1	1	0	0	0	0	1	0	0	0	1	4	2	57.1447	56.2432	62.7484	56.9757	65.6204	57.1371	55.3402	57.259	58.7789	58.1605	0
751	1	0	0	1	1	0	1	0	0	1	0	0	0	2	3	2	57.1447	56.2432	62.7484	41.5255	63.2537	57.1371	55.3402	57.259	54.8554	55.7246	0
752	1	0	0	1	1	0	0	1	0	1	0	0	0	0	4	2	50.8522	56.2432	62.7484	47.612	63.2537	57.1371	55.3402	52.7153	54.7088	55.5861	1
753	1	0	0	1	1	0	1	0	0	1	0	0	0	0	3	2	55.0472	56.2432	55.897	60.253	65.6204	57.1371	55.3402	64.0745	55.0277	59.8922	0
754	1	0	0	1	1	0	0	0	0	1	0	0	1	0	2	1	57.1447	56.2432	62.7484	62.5939	65.6204	57.1371	55.3402	64.0745	58.6768	60.7323	0
755	1	0	0	1	1	0	0	0	0	1	0	0	0	1	4	2	55.0472	56.2432	62.7484	56.9757	65.6204	35.424	55.3402	52.7153	59.0558	52.8869	0
756	1	0	0	1	1	0	0	1	1	1	0	0	0	1	3	2	55.0472	56.2432	62.7484	50.8893	56.1537	57.1371	55.3402	54.9872	56.5997	55.6168	1
757	0	0	0	1	1	0	0	0	0	1	1	0	0	2	1	1	52.9497	27.9536	55.897	56.9757	63.2537	57.1371	23.7361	52.7153	51.8941	49.6599	0
758	0	0	0	1	1	0	0	0	0	1	0	0	0	0	2	1	55.0472	56.2432	62.7484	62.5939	58.5204	57.1371	55.3402	61.8026	58.0845	59.3259	1
759	1	0	0	1	1	0	0	0	0	1	1	0	0	1	2	1	52.9497	56.2432	62.7484	55.5711	65.6204	35.424	55.3402	61.8026	55.8104	55.1532	0
760	1	0	0	1	1	0	0	0	0	1	0	0	0	1	3	2	57.1447	56.2432	62.7484	50.8893	56.1537	57.1371	55.3402	57.259	56.9878	56.1435	1
761	1	0	0	1	1	0	0	0	0	1	0	0	0	1	4	2	57.1447	56.2432	62.7484	49.9529	60.8871	57.1371	55.3402	54.9872	57.3916	56.0025	0
762	1	0	0	1	1	0	1	1	0	1	0	0	0	0	2	1	57.1447	56.2432	62.7484	55.5711	70.3537	57.1371	55.3402	64.0745	57.0605	60.3448	0
763	1	0	0	1	1	0	0	0	0	1	0	0	0	1	3	2	55.0472	56.2432	62.7484	60.253	51.4204	57.1371	55.3402	64.0745	56.7947	58.7191	1
764	0	0	0	1	1	0	0	0	0	1	0	0	0	1	2	1	52.9497	42.0984	62.7484	55.5711	58.5204	51.7088	55.3402	61.8026	50.516	57.1422	0
765	1	0	0	1	1	1	1	0	0	1	0	0	0	0	2	1	57.1447	56.2432	62.7484	62.5939	60.8871	57.1371	55.3402	64.0745	58.5406	60.1459	1
766	1	0	0	1	1	0	0	0	0	1	0	0	0	1	2	1	50.8522	56.2432	62.7484	57.9121	65.6204	57.1371	55.3402	59.5308	55.8431	59.1004	0
767	1	0	0	1	1	0	0	0	0	1	0	0	0	0	2	1	57.1447	56.2432	62.7484	62.5939	63.2537	57.1371	55.3402	57.259	60.1128	58.6464	0
768	1	0	0	1	1	0	1	0	0	1	0	0	0	0	3	2	57.1447	56.2432	62.7484	55.5711	60.8871	57.1371	55.3402	59.5308	57.7909	57.9768	0
769	1	0	0	1	1	0	0	0	0	1	1	0	0	2	3	2	55.0472	56.2432	46.4764	55.5711	60.8871	57.1371	55.3402	59.5308	51.7345	56.6552	0
770	1	0	0	1	1	0	1	1	0	1	0	0	0	1	4	2	57.1447	56.2432	62.7484	47.612	60.8871	57.1371	55.3402	45.8998	58.813	53.2877	1
771	1	0	0	1	1	0	1	0	0	1	0	0	0	2	2	1	42.4622	56.2432	50.7585	62.5939	60.8871	57.1371	55.3402	61.8026	49.0091	59.0181	1
772	0	0	0	1	1	0	0	0	0	1	0	0	0	2	2	1	57.1447	56.2432	38.7687	55.5711	60.8871	57.1371	55.3402	61.8026	49.675	56.5223	0
773	1	0	0	1	1	0	0	0	0	1	0	0	0	0	1	1	57.1447	56.2432	55.897	61.6576	65.6204	57.1371	55.3402	59.5308	57.2703	58.8211	0
774	1	0	0	1	1	0	0	0	0	1	0	0	0	0	3	2	52.9497	56.2432	62.7484	50.8893	49.0537	57.1371	55.3402	48.1717	57.0102	53.0153	0
775	0	0	0	1	1	0	0	1	0	1	0	0	0	0	4	2	46.6572	56.2432	62.7484	56.9757	65.6204	57.1371	55.3402	57.259	54.332	58.5147	0
776	0	0	0	1	1	0	1	0	0	1	0	0	0	0	4	2	55.0472	56.2432	62.7484	56.9757	58.5204	57.1371	55.3402	43.628	60.6935	53.7664	0
777	1	0	0	1	1	1	1	0	0	1	0	0	0	0	3	2	57.1447	56.2432	62.7484	60.253	70.3537	57.1371	55.3402	57.259	59.7329	59.2015	0
778	1	0	0	1	1	0	0	0	0	1	0	0	0	0	3	2	48.7547	56.2432	62.7484	32.1618	58.5204	57.1371	55.3402	52.7153	49.8278	52.9277	0
779	1	0	0	1	1	0	0	1	0	1	1	0	0	0	4	2	52.9497	27.9536	29.3481	45.271	65.6204	24.5675	55.3402	64.0745	32.2796	48.9029	1
780	1	0	0	1	1	0	1	1	0	1	0	0	0	0	4	2	48.7547	56.2432	62.7484	47.612	51.4204	57.1371	55.3402	41.3562	55.9858	51.203	1
781	1	0	0	1	1	0	0	0	0	1	0	0	0	0	4	2	55.0472	56.2432	62.7484	47.612	51.4204	57.1371	55.3402	45.8998	57.6512	52.1856	0
782	1	0	0	1	1	1	1	0	0	1	0	0	0	0	4	2	44.5597	49.1708	62.7484	47.612	56.1537	57.1371	55.3402	52.7153	49.3526	54.7973	1
783	0	0	0	1	1	0	0	0	0	1	1	0	0	1	3	2	46.6572	27.9536	46.4764	53.2302	60.8871	40.8523	55.3402	57.259	38.2818	52.4179	0
784	0	0	0	1	1	1	1	1	0	1	0	0	0	0	4	2	57.1447	56.2432	55.897	47.612	60.8871	57.1371	55.3402	54.9872	54.6319	55.0916	0
785	1	0	0	1	1	0	0	0	0	1	0	0	0	1	4	2	57.1447	56.2432	62.7484	56.9757	70.3537	57.1371	55.3402	64.0745	57.411	60.5396	0
786	1	0	0	1	1	0	0	0	0	1	0	0	0	0	3	2	55.0472	56.2432	62.7484	60.253	67.9871	57.1371	55.3402	57.259	58.7754	58.9791	1
787	1	0	0	1	1	0	1	0	0	1	0	0	0	0	2	1	57.1447	56.2432	62.7484	57.9121	67.9871	57.1371	55.3402	61.8026	58.0779	59.7787	0
788	1	0	0	1	1	0	0	0	0	1	0	0	0	0	2	1	57.1447	56.2432	50.7585	57.9121	60.8871	57.1371	55.3402	48.1717	57.0746	54.2877	0
789	1	0	0	1	1	0	0	0	0	1	0	0	0	1	3	2	52.9497	56.2432	55.897	50.8893	58.5204	57.1371	55.3402	48.1717	55.107	53.6019	1
790	1	0	0	1	1	0	1	0	0	1	0	0	1	0	3	2	52.9497	56.2432	51.6149	50.8893	60.8871	57.1371	55.3402	45.8998	54.3167	52.9311	0
791	1	0	0	1	1	0	0	0	0	1	0	0	0	2	3	2	55.0472	56.2432	62.7484	60.253	70.3537	57.1371	55.3402	61.8026	57.8408	60.4674	0
792	1	0	0	1	1	0	0	0	0	1	0	0	0	2	2	1	57.1447	56.2432	62.7484	53.2302	65.6204	57.1371	55.3402	59.5308	57.3429	58.2386	0
793	1	0	0	1	1	0	0	0	0	1	0	0	0	1	4	2	55.0472	56.2432	55.897	47.612	60.8871	57.1371	55.3402	54.9872	53.7425	55.1624	1
794	1	0	0	1	1	0	1	0	0	1	1	0	0	2	3	2	57.1447	56.2432	55.897	60.253	65.6204	57.1371	55.3402	57.259	57.4212	58.0287	0
795	0	0	0	1	1	0	1	0	0	1	1	0	0	1	3	2	55.0472	56.2432	62.7484	50.8893	65.6204	57.1371	55.3402	54.9872	56.8721	56.7897	0
796	0	0	0	1	1	0	0	0	0	1	0	0	0	1	2	1	57.1447	56.2432	62.7484	62.5939	65.6204	57.1371	55.3402	54.9872	60.6823	58.3421	0
797	1	0	0	1	1	0	1	0	0	1	0	0	0	1	3	2	57.1447	56.2432	62.7484	60.253	65.6204	57.1371	55.3402	54.9872	60.0981	58.0175	0
798	1	0	0	1	1	0	0	0	0	1	0	0	0	1	4	2	57.1447	56.2432	62.7484	56.9757	98.7537	57.1371	55.3402	98.1519	50.7075	73.0216	0
799	1	0	0	1	1	0	0	0	0	1	0	0	0	1	3	2	57.1447	56.2432	55.897	60.253	65.6204	57.1371	55.3402	57.259	57.4212	58.0287	0
800	1	0	0	1	1	0	1	0	0	1	0	0	0	0	3	2	57.1447	56.2432	62.7484	60.253	67.9871	57.1371	55.3402	48.1717	61.6703	56.518	0
801	0	0	0	1	1	1	0	0	0	1	1	0	0	0	4	2	52.9497	56.2432	62.7484	56.9757	65.6204	57.1371	55.3402	54.9872	57.5015	57.7046	0
802	1	0	0	1	1	1	0	0	0	1	0	0	0	1	2	1	57.1447	56.2432	62.7484	62.5939	65.6204	57.1371	55.3402	57.259	60.1809	58.9397	0
803	1	0	0	1	1	0	0	0	0	1	0	0	0	1	3	2	57.1447	56.2432	62.7484	60.253	65.6204	57.1371	55.3402	57.259	59.5967	58.615	0
804	1	0	0	1	1	0	0	0	0	1	0	0	0	0	4	2	55.0472	56.2432	51.6149	47.612	63.2537	46.2806	55.3402	57.259	52.0313	53.6121	1
805	1	0	0	1	1	0	1	0	0	1	0	0	0	0	4	2	57.1447	56.2432	62.7484	49.9529	60.8871	57.1371	55.3402	52.7153	57.893	55.405	0
806	1	0	0	1	1	0	0	0	0	1	0	0	0	0	4	2	52.9497	56.2432	62.7484	47.612	60.8871	57.1371	55.3402	52.7153	55.5301	55.222	1
807	1	0	0	1	1	0	0	0	0	1	0	0	0	1	3	2	52.9497	56.2432	62.7484	50.8893	65.6204	57.1371	55.3402	57.259	55.4813	57.4581	0
808	1	0	0	1	1	0	1	1	0	1	0	0	0	0	4	2	52.9497	56.2432	62.7484	56.9757	70.3537	57.1371	55.3402	64.0745	55.6322	60.6813	1
809	1	0	0	1	1	0	0	0	0	1	0	0	0	0	4	2	57.1447	56.2432	50.7585	42.9301	53.7871	57.1371	55.3402	52.7153	52.129	52.5254	1
810	1	0	0	1	1	0	0	0	0	1	0	0	0	1	3	2	57.1447	56.2432	41.7661	50.8893	60.8871	57.1371	55.3402	54.9872	50.9626	54.3369	0
811	1	0	0	1	1	0	1	0	0	1	0	0	0	0	3	2	55.0472	49.1708	62.7484	60.253	58.5204	51.7088	55.3402	45.8998	58.5671	53.6595	0
812	1	0	0	1	1	0	0	0	0	1	0	0	0	1	3	2	52.9497	49.1708	62.7484	55.5711	65.6204	57.1371	55.3402	54.9872	54.6673	57.3882	0
813	1	0	0	1	1	0	1	0	0	1	0	0	0	0	4	2	57.1447	56.2432	62.7484	38.2482	67.9871	57.1371	55.3402	61.8026	53.171	57.0516	0
814	1	0	0	1	1	0	0	0	0	1	0	0	0	2	3	2	55.0472	56.2432	62.7484	50.8893	65.6204	57.1371	55.3402	59.5308	55.8694	57.9848	0
815	1	0	0	1	1	1	0	0	0	1	0	0	0	1	5	3	50.8522	27.9536	41.7661	38.2482	60.8871	46.2806	55.3402	48.1717	36.7908	48.4425	0
816	1	0	0	1	1	0	0	1	0	1	0	0	0	0	3	2	55.0472	56.2432	62.7484	50.8893	58.5204	57.1371	55.3402	52.7153	57.1692	55.3125	0
817	1	0	0	1	1	0	0	0	0	1	0	0	0	0	3	2	55.0472	35.026	54.1842	60.253	60.8871	51.7088	55.3402	64.0745	46.9372	57.757	1
818	0	0	0	1	1	0	1	1	0	1	0	0	0	1	3	2	50.8522	56.2432	62.7484	57.9121	53.7871	57.1371	55.3402	57.259	56.004	57.0367	0
819	1	0	0	1	1	0	1	0	0	1	0	0	0	0	3	2	55.0472	56.2432	50.7585	53.2302	63.2537	57.1371	55.3402	57.259	53.0795	56.3927	0
820	1	0	0	1	1	0	0	0	0	1	0	0	0	0	2	1	57.1447	56.2432	62.7484	62.5939	70.3537	57.1371	55.3402	64.0745	58.813	61.3188	0
821	1	0	0	1	1	0	0	0	0	1	0	0	0	0	2	1	57.1447	56.2432	62.7484	62.5939	63.2537	57.1371	55.3402	61.8026	59.1101	59.8415	0
822	1	0	0	1	1	0	0	0	0	1	0	0	0	0	3	2	55.0472	49.1708	62.7484	50.8893	65.6204	57.1371	55.3402	59.5308	53.3856	57.8632	0
823	1	0	0	1	1	0	0	0	0	1	0	0	0	1	2	1	55.0472	56.2432	50.7585	60.253	70.3537	57.1371	55.3402	54.9872	55.5376	57.6487	0
824	1	0	0	1	1	0	1	0	0	1	0	0	0	2	3	2	48.7547	27.9536	50.7585	41.5255	56.1537	46.2806	55.3402	61.8026	36.4303	52.7362	0
825	1	0	0	1	1	0	0	1	0	1	1	0	0	2	2	1	48.7547	42.0984	28.4917	46.2074	51.4204	24.5675	23.7361	48.1717	44.601	37.321	1
826	1	0	0	1	1	0	1	0	0	1	0	0	0	0	1	1	57.1447	56.2432	55.897	63.9985	70.3537	51.7088	55.3402	59.5308	58.0315	58.6948	0
827	1	0	0	1	1	0	1	0	0	1	0	0	0	0	1	1	57.1447	56.2432	62.7484	63.9985	70.3537	57.1371	55.3402	64.0745	59.1635	61.5136	1
828	1	0	0	1	1	1	1	0	0	1	0	0	0	1	4	2	57.1447	56.2432	62.7484	56.9757	65.6204	57.1371	55.3402	64.0745	57.2748	59.9532	0
829	1	0	0	1	1	0	0	0	0	1	0	0	0	0	2	1	55.0472	56.2432	62.7484	62.5939	70.3537	57.1371	55.3402	57.259	59.4277	59.5969	0
830	0	0	0	1	1	0	0	0	0	1	0	0	0	1	2	1	57.1447	56.2432	55.897	62.5939	60.8871	57.1371	55.3402	64.0745	56.365	59.5596	0
831	1	0	0	1	1	0	0	0	0	1	0	0	0	0	2	1	57.1447	56.2432	62.7484	62.5939	60.8871	57.1371	55.3402	61.8026	59.042	59.5483	0
832	1	0	0	1	1	0	0	0	0	1	0	0	0	2	5	3	44.5597	56.2432	46.4764	38.2482	49.0537	57.1371	55.3402	64.0745	41.6217	54.3359	1
833	1	0	0	1	1	0	1	0	0	1	0	0	0	0	2	1	52.9497	56.2432	62.7484	62.5939	70.3537	57.1371	55.3402	59.5308	58.0369	60.2653	1
834	1	0	0	1	1	0	0	0	0	1	1	0	0	0	3	2	44.5597	56.2432	46.4764	55.5711	63.2537	57.1371	55.3402	57.259	47.8571	56.705	0
835	1	0	0	1	1	0	0	0	0	1	0	0	0	0	2	1	55.0472	56.2432	62.7484	62.5939	70.3537	57.1371	55.3402	64.0745	57.9236	61.3896	0
836	1	0	0	1	1	0	0	0	0	1	0	0	0	0	2	1	55.0472	56.2432	55.897	62.5939	60.8871	57.1371	55.3402	64.0745	55.4757	59.6304	1
837	0	0	0	1	1	0	0	0	0	1	0	0	0	0	2	1	57.1447	56.2432	62.7484	62.5939	60.8871	57.1371	55.3402	48.1717	62.0502	55.963	0
838	1	0	0	1	1	0	0	0	0	1	0	0	0	0	2	1	55.0472	56.2432	62.7484	34.5027	60.8871	57.1371	55.3402	57.259	52.1455	54.5282	1
839	1	0	0	1	1	0	0	0	0	1	0	0	0	0	2	1	57.1447	56.2432	62.7484	62.5939	65.6204	57.1371	55.3402	64.0745	58.6768	60.7323	0
840	1	0	0	1	1	0	1	1	0	1	0	0	0	0	2	1	57.1447	56.2432	62.7484	62.5939	65.6204	57.1371	55.3402	64.0745	58.6768	60.7323	0
841	1	0	0	1	1	0	1	1	0	1	0	0	0	0	3	2	50.8522	49.1708	62.7484	50.8893	60.8871	51.7088	55.3402	52.7153	53.0156	54.5884	1
842	1	0	0	1	1	0	0	0	0	1	0	0	0	0	2	1	52.9497	56.2432	62.7484	62.5939	60.8871	57.1371	55.3402	64.0745	56.7618	60.2875	0
843	1	0	0	1	1	0	1	0	0	1	0	0	0	0	3	2	55.0472	56.2432	62.7484	60.253	63.2537	35.424	55.3402	50.4435	60.3069	52.4506	1
844	1	0	0	1	1	0	0	1	0	1	0	0	0	1	4	2	57.1447	56.2432	55.897	56.9757	56.1537	57.1371	55.3402	45.8998	58.8378	53.4136	0
845	1	0	0	1	1	0	1	1	0	1	0	0	0	1	2	1	52.9497	56.2432	62.7484	50.8893	60.8871	46.2806	55.3402	52.7153	56.4297	53.6019	1
846	1	0	0	1	1	0	0	0	0	1	0	0	0	1	2	1	57.1447	56.2432	62.7484	62.5939	63.2537	57.1371	55.3402	64.0745	58.6087	60.4391	1
847	1	0	0	1	1	0	1	0	0	1	0	0	0	1	4	2	52.9497	56.2432	62.7484	35.9073	60.8871	57.1371	55.3402	54.9872	52.1079	54.1963	0
848	1	0	0	1	1	1	1	0	0	1	0	0	0	0	3	2	57.1447	56.2432	62.7484	60.253	56.1537	57.1371	55.3402	45.8998	61.8312	54.4544	0
849	1	0	0	1	1	0	1	1	0	1	0	0	0	0	2	1	55.0472	56.2432	62.7484	60.253	56.1537	57.1371	55.3402	59.5308	57.9336	58.1105	0
850	1	0	0	1	1	0	0	0	0	1	0	0	0	0	4	2	52.9497	56.2432	62.7484	28.8845	51.4204	57.1371	55.3402	50.4435	51.0859	50.8543	0
851	0	0	0	1	1	1	1	1	0	1	0	0	0	1	5	3	48.7547	49.1708	46.4764	45.271	49.0537	40.8523	55.3402	45.8998	46.8027	47.1542	1
852	1	0	0	1	1	0	1	0	0	1	0	0	0	0	3	2	57.1447	56.2432	62.7484	50.8893	49.0537	57.1371	55.3402	41.3562	60.2931	51.081	0
853	1	0	0	1	1	0	0	0	0	1	0	0	0	0	3	2	55.0472	56.2432	62.7484	50.8893	56.1537	57.1371	55.3402	43.628	59.1066	52.629	1
854	0	0	0	1	1	0	1	0	0	1	0	0	0	0	4	2	57.1447	49.1708	62.7484	47.612	56.1537	57.1371	55.3402	41.3562	57.1958	51.3845	0
855	1	0	0	1	1	0	1	0	0	1	0	0	0	0	4	2	55.0472	56.2432	62.7484	47.612	56.1537	57.1371	55.3402	43.628	58.2888	52.1745	0
856	1	0	0	1	1	0	0	0	0	1	0	0	0	1	3	2	57.1447	56.2432	62.7484	60.253	60.8871	57.1371	55.3402	57.259	59.4606	58.0286	0
857	1	0	0	1	1	0	1	0	0	1	0	0	0	2	3	2	57.1447	56.2432	62.7484	50.8893	58.5204	51.7088	55.3402	50.4435	58.6008	53.6068	0
858	1	0	0	1	1	0	0	1	0	1	0	0	0	0	4	2	46.6572	56.2432	62.7484	49.9529	65.6204	57.1371	55.3402	54.9872	53.0809	56.9431	1
859	1	0	0	1	1	0	0	1	0	1	0	0	0	0	4	2	57.1447	56.2432	50.7585	47.612	53.7871	57.1371	55.3402	39.0844	56.3055	49.5894	0
860	1	0	0	1	1	0	0	0	0	1	0	0	0	0	4	2	55.0472	56.2432	62.7484	47.612	70.3537	57.1371	55.3402	59.5308	55.1877	58.1167	0
861	1	0	0	1	1	0	0	1	0	1	0	0	0	1	4	2	52.9497	56.2432	62.7484	56.9757	60.8871	57.1371	55.3402	52.7153	57.8667	56.5206	0
862	1	0	0	1	1	1	0	0	0	1	0	0	0	1	3	2	57.1447	56.2432	62.7484	60.253	67.9871	57.1371	55.3402	59.5308	59.1635	59.5058	0
863	1	0	0	1	1	0	0	1	0	1	0	0	0	1	3	2	48.7547	56.2432	55.897	60.253	60.8871	51.7088	55.3402	52.7153	54.7711	55.4932	1
864	1	0	0	1	1	0	0	0	0	1	0	0	0	1	3	2	57.1447	56.2432	62.7484	60.253	65.6204	57.1371	55.3402	54.9872	60.0981	58.0175	0
865	1	0	0	1	1	0	1	0	0	1	0	0	0	2	4	2	57.1447	56.2432	62.7484	56.9757	65.6204	57.1371	55.3402	57.259	58.7789	58.1605	0
866	1	0	0	1	1	1	0	0	0	1	0	0	0	3	3	2	44.5597	56.2432	62.7484	60.253	65.6204	57.1371	55.3402	57.259	54.2605	59.04	1
867	1	0	0	1	1	0	1	0	0	1	0	0	0	0	4	2	55.0472	56.2432	62.7484	52.2938	65.6204	57.1371	55.3402	54.9872	57.2226	56.9845	0
868	1	0	0	1	1	0	0	0	0	1	0	0	0	0	4	2	57.1447	56.2432	55.897	56.9757	63.2537	57.1371	55.3402	52.7153	57.538	56.0859	0
869	0	0	0	1	1	0	0	0	0	1	0	0	0	1	3	2	38.2673	27.9536	62.7484	60.253	65.6204	57.1371	23.7361	57.259	47.7272	52.6848	0
870	1	0	0	1	1	0	0	0	0	1	0	0	0	0	4	2	57.1447	56.2432	62.7484	56.9757	67.9871	57.1371	55.3402	59.5308	58.3456	59.0513	0
871	1	0	0	1	1	0	0	0	0	1	0	0	0	0	4	2	57.1447	56.2432	55.897	56.9757	70.3537	57.1371	55.3402	50.4435	58.2436	56.368	0
872	1	0	0	1	1	0	0	0	0	1	0	0	0	1	4	2	57.1447	56.2432	62.7484	52.2938	60.8871	57.1371	55.3402	48.1717	59.4799	54.5345	1
873	1	0	0	1	1	0	1	0	0	1	0	0	0	0	3	2	48.7547	56.2432	50.7585	60.253	70.3537	46.2806	44.8055	45.8998	56.98	51.3693	0
874	1	0	0	1	1	0	0	0	0	1	0	0	0	0	2	1	57.1447	56.2432	62.7484	53.2302	65.6204	40.8523	55.3402	64.0745	56.4628	56.3217	0
875	1	0	0	1	1	0	1	0	0	1	0	0	0	0	2	1	55.0472	56.2432	62.7484	62.5939	65.6204	57.1371	55.3402	61.8026	58.2888	60.2056	0
876	1	0	0	1	1	0	0	0	0	1	0	0	0	0	4	2	55.0472	56.2432	62.7484	40.5892	58.5204	57.1371	55.3402	50.4435	55.1003	53.2864	0
877	0	0	0	1	1	0	1	1	0	1	0	0	0	0	3	2	55.0472	56.2432	50.7585	50.8893	56.1537	51.7088	55.3402	39.0844	56.3429	49.3706	0
878	1	0	0	1	1	0	1	0	0	1	0	0	0	1	4	2	55.0472	56.2432	62.7484	47.612	60.8871	57.1371	55.3402	52.7153	56.4195	55.1512	1
879	1	0	0	1	1	0	0	0	0	1	0	0	0	0	3	2	55.0472	56.2432	46.4764	55.5711	51.4204	35.424	55.3402	57.259	52.127	50.7354	0
880	0	0	0	1	1	0	1	1	0	1	1	0	1	1	4	2	48.7547	56.2432	62.7484	45.271	56.1537	57.1371	55.3402	59.5308	51.5269	56.2452	0
881	1	0	0	1	1	0	1	0	0	1	0	0	0	0	2	1	57.1447	56.2432	62.7484	53.2302	60.8871	57.1371	55.3402	50.4435	59.2122	55.262	0
882	1	0	0	1	1	0	0	0	0	1	0	0	0	1	3	2	55.0472	56.2432	62.7484	50.8893	60.8871	57.1371	55.3402	57.259	56.2346	56.8008	0
883	1	0	0	1	1	1	1	0	0	1	0	0	0	0	2	1	57.1447	56.2432	62.7484	62.5939	65.6204	57.1371	55.3402	64.0745	58.6768	60.7323	0
884	1	0	0	1	1	0	0	0	0	1	0	0	0	2	3	2	52.9497	49.1708	46.4764	60.253	56.1537	57.1371	55.3402	64.0745	48.3908	57.8624	1
885	0	0	0	1	1	0	0	0	0	1	0	0	0	0	3	2	55.0472	56.2432	62.7484	50.8893	63.2537	57.1371	55.3402	50.4435	57.8067	55.3014	0
886	1	0	0	1	1	0	1	0	0	1	0	0	0	0	2	1	57.1447	56.2432	62.7484	62.5939	70.3537	57.1371	55.3402	59.5308	59.8157	60.1237	0
887	1	0	0	1	1	0	0	0	0	1	0	0	0	0	2	1	55.0472	56.2432	55.897	62.5939	67.9871	57.1371	55.3402	64.0745	55.6799	60.5101	0
888	1	0	0	1	1	0	0	0	0	1	0	0	0	2	4	2	50.8522	56.2432	46.4764	49.9529	46.6871	57.1371	55.3402	64.0745	47.1425	55.4535	1
889	1	0	0	1	1	0	0	0	0	1	0	0	0	1	4	2	55.0472	42.0984	62.7484	38.2482	60.8871	57.1371	44.8055	52.7153	51.1386	51.5823	1
890	1	0	0	1	1	0	1	0	0	1	0	0	0	1	3	2	57.1447	56.2432	62.7484	34.5027	53.7871	57.1371	55.3402	48.1717	54.836	51.1875	0
891	1	0	0	1	1	0	1	1	0	1	0	0	0	1	2	1	52.9497	56.2432	62.7484	53.2302	67.9871	57.1371	55.3402	59.5308	55.6322	58.6735	0
892	1	0	0	1	1	0	0	0	0	1	0	0	0	0	4	2	55.0472	56.2432	62.7484	52.2938	58.5204	57.1371	55.3402	64.0745	55.0128	58.495	0
893	1	0	0	1	1	0	0	0	0	1	0	0	0	0	3	2	55.0472	56.2432	62.7484	57.9121	56.1537	51.7088	55.3402	57.259	57.8917	56.151	0
894	0	0	0	1	1	0	1	1	0	1	0	0	0	2	3	2	48.7547	56.2432	50.7585	50.8893	60.8871	57.1371	55.3402	57.259	49.7592	55.9873	0
895	0	0	0	1	1	0	0	0	0	1	0	0	0	0	4	2	50.8522	49.1708	62.7484	47.612	53.7871	57.1371	55.3402	52.7153	51.9527	54.2915	1
896	0	0	0	1	1	0	1	0	0	1	0	0	0	1	4	2	57.1447	49.1708	62.7484	56.9757	60.8871	57.1371	55.3402	52.7153	57.1617	56.2573	0
897	1	0	0	1	1	0	999	0	0	1	0	0	0	0	3	2	55.0472	56.2432	50.7585	60.253	65.6204	57.1371	55.3402	52.7153	55.9028	56.4647	0
898	1	0	0	1	1	0	0	1	0	1	1	0	0	1	2	1	55.0472	56.2432	50.7585	53.2302	60.8871	57.1371	55.3402	57.259	53.0115	56.0994	1
899	1	0	0	1	1	0	0	1	0	1	0	0	0	1	3	2	57.1447	27.9536	62.7484	53.2302	60.8871	51.7088	23.7361	50.4435	55.3879	47.657	0
900	1	0	0	1	1	0	0	0	0	1	0	0	0	1	3	2	48.7547	56.2432	62.7484	50.8893	56.1537	51.7088	55.3402	48.1717	55.4766	52.9993	1
901	1	0	0	1	1	0	0	1	0	1	0	0	0	3	4	2	57.1447	56.2432	55.897	47.612	63.2537	57.1371	55.3402	61.8026	53.1959	57.1775	0
902	1	0	0	1	1	0	0	1	0	1	0	0	0	0	1	1	57.1447	56.2432	62.7484	63.9985	63.2537	57.1371	55.3402	61.8026	59.4606	60.0363	0
903	1	0	0	1	1	0	0	0	0	1	0	0	0	0	3	2	57.1447	56.2432	62.7484	60.253	65.6204	57.1371	55.3402	52.7153	60.5995	57.4199	0
904	1	1	0	1	1	0	1	0	0	1	0	0	1	0	4	2	55.0472	56.2432	62.7484	45.271	53.7871	46.2806	55.3402	43.628	57.7183	49.482	0
905	0	1	0	1	1	0	0	0	0	1	0	0	1	0	4	2	44.5597	27.9536	37.9122	45.271	44.3204	51.7088	55.3402	54.9872	32.6298	50.0766	0
906	0	1	0	1	1	0	0	0	0	1	0	0	0	0	2	1	57.1447	56.2432	50.7585	62.5939	56.1537	57.1371	55.3402	61.8026	55.0985	57.9359	1
907	1	1	0	1	1	0	0	1	0	1	0	0	1	0	3	2	52.9497	56.2432	41.7661	46.2074	58.5204	51.7088	55.3402	64.0745	45.9828	54.8889	0
908	1	1	0	1	1	0	1	0	0	1	0	0	0	1	4	2	44.5597	27.9536	33.6302	47.612	53.7871	40.8523	55.3402	59.5308	31.2056	50.3281	0
909	1	1	0	1	1	0	1	0	0	1	0	0	0	0	3	2	57.1447	56.2432	62.7484	50.8893	56.1537	57.1371	55.3402	54.9872	57.4891	55.546	0
910	1	1	0	1	1	0	0	0	0	1	0	0	0	1	3	2	52.9497	56.2432	51.6149	53.2302	65.6204	57.1371	55.3402	59.5308	52.0288	57.4275	0
911	1	1	0	1	1	0	0	0	0	1	0	0	0	2	4	2	57.1447	56.2432	62.7484	38.2482	51.4204	57.1371	55.3402	54.9872	54.1985	53.2064	0
912	0	1	0	1	1	0	1	0	0	1	0	0	0	1	4	2	52.9497	56.2432	62.7484	45.271	60.8871	46.2806	55.3402	52.7153	55.0277	52.8227	0
913	0	1	0	1	1	0	1	0	0	1	0	0	1	1	4	2	52.9497	56.2432	62.7484	56.9757	51.4204	57.1371	55.3402	41.3562	60.1012	52.36	1
914	1	1	0	1	1	0	0	1	0	1	0	0	0	0	4	2	36.1698	49.1708	62.7484	47.612	53.7871	57.1371	55.3402	54.9872	45.2257	55.3849	0
915	1	0	0	1	1	0	0	0	0	1	0	0	0	0	3	2	57.1447	49.1708	46.4764	57.9121	51.4204	46.2806	55.3402	50.4435	52.5392	51.1496	0
916	1	0	0	1	1	0	1	0	0	1	1	0	0	0	3	2	44.5597	27.9536	37.484	46.2074	53.7871	57.1371	55.3402	52.7153	33.4603	51.7825	0
917	1	0	0	1	1	0	0	1	0	1	1	0	0	1	3	2	52.9497	56.2432	62.7484	60.253	51.4204	57.1371	55.3402	43.628	60.4177	53.412	0
918	1	0	0	1	1	0	1	0	0	1	0	0	0	1	3	2	48.7547	56.2432	62.7484	50.8893	60.8871	57.1371	55.3402	52.7153	54.5692	55.8182	0
919	0	0	0	1	1	1	1	0	0	1	0	0	0	1	4	2	50.8522	56.2432	62.7484	47.612	65.6204	57.1371	55.3402	50.4435	55.2783	55.2817	1
920	1	0	0	1	1	0	0	0	0	1	0	0	0	1	3	2	57.1447	56.2432	62.7484	60.253	63.2537	57.1371	55.3402	52.7153	60.5314	57.1267	0
921	1	0	0	1	1	0	0	0	0	1	0	0	0	1	3	2	57.1447	56.2432	62.7484	60.253	65.6204	57.1371	55.3402	52.7153	60.5995	57.4199	0
922	0	0	0	1	1	0	0	0	0	1	0	0	0	0	4	2	57.1447	56.2432	62.7484	56.9757	70.3537	57.1371	55.3402	52.7153	59.9178	57.5519	1
923	1	0	0	1	1	0	0	0	0	1	0	0	0	0	3	2	46.6572	56.2432	62.7484	50.8893	60.8871	57.1371	55.3402	52.7153	53.6798	55.889	0
924	1	0	0	1	1	0	1	0	0	1	0	0	0	0	4	2	48.7547	56.2432	51.6149	49.9529	56.1537	57.1371	55.3402	45.8998	52.1681	52.3565	0
925	1	0	0	1	1	0	0	0	0	1	0	0	0	1	4	2	55.0472	56.2432	55.897	56.9757	60.8871	57.1371	55.3402	57.259	55.5778	57.0586	0
926	0	0	0	1	1	0	0	0	0	1	0	0	0	1	4	2	44.5597	42.0984	42.1943	47.612	53.7871	57.1371	55.3402	52.7153	40.2741	52.6236	0
927	1	0	0	1	1	0	0	0	0	1	0	0	0	1	4	2	40.3648	27.9536	62.7484	47.612	51.4204	40.8523	23.7361	36.8125	49.6885	40.6116	0
928	0	0	0	1	1	0	0	0	0	1	0	0	0	1	3	2	55.0472	56.2432	62.7484	60.253	65.6204	57.1371	55.3402	54.9872	59.2087	58.0883	0
929	1	0	0	1	1	0	0	0	0	1	0	0	0	0	4	2	55.0472	56.2432	62.7484	52.2938	70.3537	57.1371	55.3402	61.8026	55.8547	59.3636	1
930	1	0	0	1	1	0	1	0	1	1	1	0	0	1	4	2	29.8773	27.9536	62.7484	35.9073	51.4204	29.9958	55.3402	57.259	31.8204	48.727	1
931	1	0	0	1	1	0	0	0	0	1	1	0	0	0	4	2	57.1447	56.2432	62.7484	52.2938	58.5204	51.7088	55.3402	50.4435	58.9513	53.8015	1
932	1	0	0	1	1	0	1	0	0	1	0	0	0	1	2	1	57.1447	56.2432	62.7484	53.2302	60.8871	57.1371	55.3402	52.7153	58.7108	55.8595	0
933	1	0	0	1	1	0	1	0	0	1	0	0	0	0	2	1	57.1447	56.2432	62.7484	62.5939	67.9871	57.1371	55.3402	59.5308	59.7476	59.8304	0
934	1	0	0	1	1	0	0	1	0	1	0	0	0	1	4	2	57.1447	56.2432	62.7484	47.612	70.3537	57.1371	55.3402	54.9872	57.0798	56.8508	1
935	1	0	0	1	1	0	0	1	0	1	0	0	1	0	4	2	57.1447	56.2432	50.7585	56.9757	65.6204	57.1371	55.3402	54.9872	55.473	56.5369	1
936	0	0	0	1	1	0	0	0	0	1	0	0	0	0	3	2	57.1447	56.2432	46.4764	41.5255	67.9871	51.7088	55.3402	54.9872	50.3668	53.2837	0
937	1	0	0	1	1	0	1	0	0	1	0	0	0	1	4	2	34.0723	27.9536	62.7484	40.5892	58.5204	35.424	55.3402	59.5308	34.4295	51.7492	0
938	1	0	0	1	1	0	1	0	0	1	0	0	0	1	2	1	57.1447	56.2432	62.7484	62.5939	56.1537	57.1371	55.3402	45.8998	62.4154	54.779	0
939	0	0	0	1	1	0	0	0	0	1	0	0	0	1	4	2	52.9497	56.2432	62.7484	54.6348	65.6204	57.1371	55.3402	45.8998	58.9228	54.9898	1
940	1	0	0	1	1	0	1	0	0	1	1	0	0	1	3	2	29.8773	27.9536	62.7484	60.253	60.8871	46.2806	55.3402	52.7153	39.0481	55.1931	1
941	1	0	0	1	1	0	0	0	0	1	0	0	0	2	4	2	55.0472	27.9536	46.4764	49.9529	60.8871	57.1371	55.3402	59.5308	40.3975	55.3896	1
942	1	0	0	1	1	0	1	0	0	1	0	0	0	1	4	2	46.6572	56.2432	62.7484	45.271	51.4204	46.2806	55.3402	45.8998	53.5913	50.0696	0
943	1	0	0	1	1	0	0	0	0	1	0	0	0	0	4	2	46.6572	56.2432	62.7484	47.612	53.7871	57.1371	55.3402	45.8998	54.1618	52.7622	0
944	1	0	0	1	1	0	1	0	0	1	0	0	0	2	2	1	57.1447	56.2432	62.7484	34.5027	60.8871	57.1371	55.3402	48.1717	55.0403	52.0672	0
945	1	0	0	1	1	0	1	0	0	1	0	0	0	2	2	1	52.9497	56.2432	62.7484	53.2302	53.7871	57.1371	55.3402	50.4435	57.2292	54.5239	0
946	0	0	0	1	1	0	1	0	0	1	0	0	0	1	3	2	52.9497	56.2432	62.7484	50.8893	49.0537	57.1371	55.3402	41.3562	58.5143	51.2226	0
947	0	0	0	1	1	0	0	0	0	1	1	0	0	0	4	2	57.1447	56.2432	51.6149	47.612	67.9871	57.1371	55.3402	57.259	52.9751	56.2024	1
948	1	0	0	1	1	0	0	0	0	1	0	0	0	2	4	2	52.9497	56.2432	62.7484	47.612	60.8871	57.1371	55.3402	52.7153	55.5301	55.222	1
949	0	0	0	1	1	0	1	0	0	1	1	0	0	1	4	2	57.1447	27.9536	62.7484	56.9757	67.9871	57.1371	23.7361	52.7153	55.9846	50.691	0
950	1	0	0	1	1	0	0	0	0	1	0	0	0	1	4	2	57.1447	56.2432	62.7484	56.9757	65.6204	57.1371	55.3402	59.5308	58.2775	58.7581	1
951	1	0	0	1	1	0	0	1	0	1	0	0	0	1	4	2	19.3898	56.2432	42.1943	56.9757	60.8871	57.1371	55.3402	57.259	36.1072	57.0901	1
952	1	0	0	1	1	0	0	0	0	1	0	0	0	1	3	2	57.1447	56.2432	62.7484	60.253	63.2537	57.1371	55.3402	59.5308	59.0273	58.9193	0
953	0	0	0	1	1	0	1	0	0	1	0	0	0	0	4	2	57.1447	56.2432	62.7484	47.612	67.9871	57.1371	55.3402	50.4435	58.0145	55.3625	0
954	1	0	0	1	1	0	1	0	0	1	0	0	0	0	4	2	57.1447	56.2432	62.7484	52.2938	63.2537	57.1371	55.3402	59.5308	57.0411	57.8155	0
955	1	0	0	1	1	0	1	1	0	1	0	0	0	1	4	2	55.0472	56.2432	51.6149	52.2938	63.2537	46.2806	55.3402	52.7153	54.2023	53.0663	1
956	1	0	0	1	1	0	0	0	0	1	0	0	0	1	4	2	57.1447	56.2432	50.7585	47.612	60.8871	57.1371	55.3402	59.5308	51.9975	55.847	1
957	0	0	0	1	1	0	0	0	0	1	0	0	0	0	3	2	52.9497	56.2432	46.4764	50.8893	60.8871	57.1371	55.3402	48.1717	52.1837	53.089	1
958	1	0	0	1	1	0	0	0	0	1	0	0	0	1	2	1	50.8522	56.2432	62.7484	60.253	63.2537	57.1371	55.3402	52.7153	57.8632	57.3392	0
959	1	0	0	1	1	0	1	0	0	1	0	0	0	0	2	1	57.1447	56.2432	62.7484	53.2302	60.8871	57.1371	55.3402	45.8998	60.2149	54.0669	0
960	1	0	0	1	1	0	0	0	0	1	0	0	0	2	2	1	52.9497	56.2432	62.7484	62.5939	63.2537	57.1371	55.3402	57.259	58.334	58.7881	0
961	1	0	0	1	1	0	1	0	0	1	0	0	0	1	2	1	50.8522	56.2432	62.7484	60.253	70.3537	51.7088	55.3402	57.259	57.1056	58.3766	0
962	1	0	0	1	1	1	0	0	0	1	0	0	0	1	3	2	52.9497	56.2432	62.7484	60.253	51.4204	57.1371	55.3402	57.259	57.4094	56.9973	1
963	0	0	0	1	1	0	1	0	0	1	0	0	0	1	3	2	55.0472	56.2432	55.897	53.2302	53.7871	57.1371	55.3402	48.1717	56.4443	53.2693	0
964	0	0	0	1	1	0	1	0	0	1	0	0	0	3	4	2	48.7547	56.2432	51.6149	47.612	56.1537	57.1371	55.3402	57.259	49.0771	55.0196	0
965	1	0	0	1	1	0	0	0	0	1	0	0	0	0	3	2	55.0472	56.2432	62.7484	50.8893	56.1537	57.1371	55.3402	48.1717	58.1039	53.8241	0
966	1	0	0	1	1	0	0	0	0	1	1	0	0	2	3	2	57.1447	56.2432	62.7484	60.253	67.9871	57.1371	55.3402	57.259	59.6648	58.9082	0
967	1	0	0	1	1	1	0	0	0	1	0	0	0	1	3	2	48.7547	56.2432	62.7484	50.8893	58.5204	57.1371	55.3402	48.1717	55.5038	54.3299	1
968	1	0	0	1	1	0	0	0	0	1	0	0	0	0	3	2	55.0472	56.2432	62.7484	60.253	63.2537	57.1371	55.3402	57.259	58.6393	58.3926	0
969	1	0	0	1	1	0	0	0	0	1	0	0	0	1	4	2	55.0472	56.2432	62.7484	45.271	60.8871	46.2806	55.3402	45.8998	57.4212	50.9592	0
970	0	0	0	1	1	1	1	0	0	1	0	0	0	3	3	2	52.9497	56.2432	62.7484	48.5483	56.1537	46.2806	55.3402	43.628	57.7148	50.3006	0
971	0	0	0	1	1	0	1	1	0	1	0	0	0	0	3	2	50.8522	56.2432	55.897	60.253	60.8871	57.1371	55.3402	61.8026	53.6141	58.8499	0
972	1	0	0	1	1	0	0	0	0	1	0	0	0	0	2	1	57.1447	56.2432	62.7484	62.5939	67.9871	57.1371	55.3402	61.8026	59.2462	60.428	0
973	1	0	0	1	1	0	0	0	0	1	0	0	0	2	2	1	48.7547	56.2432	62.7484	48.5483	63.2537	57.1371	55.3402	52.7153	54.0531	55.7868	0
974	1	0	0	1	1	0	1	0	0	1	0	0	0	0	4	2	42.4622	49.1708	62.7484	28.8845	46.6871	57.1371	55.3402	48.1717	44.5204	49.9029	1
975	0	0	0	1	1	0	1	0	0	1	0	0	0	1	4	2	52.9497	56.2432	62.7484	47.612	56.1537	57.1371	55.3402	39.0844	58.4021	51.0503	0
976	1	0	0	1	1	0	1	0	0	1	0	0	0	2	3	2	55.0472	56.2432	62.7484	50.8893	65.6204	57.1371	55.3402	57.259	56.3707	57.3872	0
977	1	0	0	1	1	1	1	1	0	1	0	0	0	2	4	2	38.2673	27.9536	62.7484	47.612	60.8871	57.1371	23.7361	52.7153	45.4393	49.1502	1
978	0	0	0	1	1	0	0	0	0	1	0	0	0	1	3	2	52.9497	56.2432	62.7484	50.8893	53.7871	57.1371	55.3402	43.628	58.1491	52.4066	0
979	1	0	0	1	1	0	1	0	0	1	0	0	0	0	3	2	55.0472	56.2432	62.7484	50.8893	60.8871	57.1371	55.3402	52.7153	57.2373	55.6057	0
980	1	0	0	1	1	1	1	1	0	1	0	0	0	2	5	3	50.8522	56.2432	62.7484	45.271	41.9537	57.1371	55.3402	64.0745	51.005	55.6101	1
981	1	0	0	1	1	0	0	0	0	1	0	0	0	1	3	2	57.1447	56.2432	62.7484	60.253	63.2537	57.1371	55.3402	52.7153	60.5314	57.1267	1
982	1	0	0	1	1	0	0	0	0	1	0	0	0	1	4	2	52.9497	56.2432	62.7484	56.9757	60.8871	57.1371	55.3402	50.4435	58.3681	55.9231	1
983	1	0	0	1	1	0	1	0	0	1	0	0	0	1	5	3	57.1447	56.2432	62.7484	54.6348	67.9871	57.1371	55.3402	61.8026	57.2601	59.3242	0
984	1	0	0	1	1	0	0	0	0	1	0	0	0	1	3	2	57.1447	56.2432	62.7484	60.253	65.6204	57.1371	55.3402	57.259	59.5967	58.615	0
985	1	0	0	1	1	0	1	1	0	1	0	0	0	1	4	2	55.0472	56.2432	62.7484	56.9757	65.6204	57.1371	55.3402	54.9872	58.3909	57.6338	0
986	0	0	0	1	1	0	0	0	0	1	0	0	0	1	4	2	44.5597	56.2432	55.897	47.612	63.2537	57.1371	55.3402	57.259	48.8623	56.4074	0
987	0	0	0	1	1	0	1	0	0	1	0	0	0	0	4	2	57.1447	56.2432	55.897	56.9757	63.2537	57.1371	55.3402	43.628	59.5435	53.6957	0
988	1	0	0	1	1	0	0	0	0	1	0	0	0	1	4	2	57.1447	56.2432	46.4764	56.9757	63.2537	57.1371	55.3402	50.4435	55.0479	54.6822	0
989	0	0	0	1	1	0	0	0	0	1	0	0	0	1	3	2	57.1447	56.2432	62.7484	60.253	56.1537	57.1371	55.3402	45.8998	61.8312	54.4544	0
990	1	0	0	1	1	0	1	0	0	1	0	0	0	0	5	3	57.1447	56.2432	62.7484	45.271	65.6204	57.1371	55.3402	48.1717	57.8636	54.147	0
991	1	0	0	1	1	0	0	0	0	1	0	0	0	0	4	2	57.1447	56.2432	62.7484	56.9757	65.6204	57.1371	55.3402	50.4435	60.283	56.3679	0
992	1	0	0	1	1	0	0	0	0	1	0	0	0	0	4	2	57.1447	56.2432	62.7484	56.9757	67.9871	57.1371	55.3402	54.9872	59.3484	57.8562	1
993	1	0	0	1	1	1	0	0	0	1	0	0	0	0	4	2	57.1447	56.2432	62.7484	47.612	67.9871	57.1371	55.3402	52.7153	57.5131	55.96	0
994	1	0	0	1	1	0	0	1	0	1	0	0	0	0	4	2	57.1447	56.2432	47.3328	56.9757	67.9871	57.1371	55.3402	57.259	53.952	57.1346	0
995	0	0	0	1	1	0	1	0	0	1	0	0	0	3	4	2	52.9497	56.2432	62.7484	47.612	58.5204	57.1371	55.3402	45.8998	56.9661	53.1361	0
996	1	0	0	1	1	0	0	1	0	1	1	0	0	0	3	2	46.6572	27.9536	62.7484	60.253	67.9871	57.1371	55.3402	50.4435	46.787	56.9833	1
997	1	0	0	1	1	0	0	0	0	1	0	0	0	1	4	2	52.9497	56.2432	62.7484	52.2938	60.8871	57.1371	55.3402	54.9872	56.197	56.4689	0
998	1	0	0	1	1	0	0	0	0	1	0	0	0	0	4	2	57.1447	56.2432	62.7484	49.9529	60.8871	57.1371	55.3402	57.259	56.8903	56.6001	0
999	1	0	0	1	1	0	0	0	0	1	0	0	0	0	4	2	52.9497	56.2432	62.7484	47.612	60.8871	57.1371	55.3402	52.7153	55.5301	55.222	0
1000	1	0	0	1	1	0	0	0	0	1	0	0	0	1	3	2	57.1447	56.2432	37.484	57.9121	63.2537	51.7088	55.3402	59.5308	50.4616	55.3954	0
1001	1	0	0	1	1	0	0	0	0	1	0	0	0	2	1	1	57.1447	56.2432	62.7484	63.9985	70.3537	57.1371	55.3402	64.0745	59.1635	61.5136	0
1002	1	0	0	1	1	0	1	0	0	1	0	0	0	2	5	3	46.6572	27.9536	37.484	45.271	39.5871	29.9958	55.3402	61.8026	31.9064	47.026	1
1003	1	0	0	1	1	0	0	0	0	1	0	0	0	1	4	2	57.1447	56.2432	62.7484	47.612	56.1537	51.7088	55.3402	59.5308	55.7094	55.2492	0
1004	0	0	0	1	1	0	1	0	0	1	0	0	0	1	3	2	48.7547	56.2432	62.7484	53.2302	53.7871	57.1371	55.3402	52.7153	54.949	55.2632	0
1005	1	0	0	1	1	0	0	0	0	1	0	0	0	2	4	2	55.0472	56.2432	50.7585	47.612	53.7871	57.1371	55.3402	54.9872	51.9066	53.843	0
1006	0	0	0	1	1	0	0	0	0	1	1	0	0	2	1	1	55.0472	56.2432	46.4764	63.9985	63.2537	57.1371	55.3402	64.0745	52.9028	59.3123	0
1007	1	0	0	1	1	0	0	0	0	1	0	0	0	0	2	1	57.1447	56.2432	62.7484	62.5939	65.6204	57.1371	55.3402	54.9872	60.6823	58.3421	0
1008	0	0	0	1	1	1	0	0	0	1	0	0	0	1	4	2	52.9497	27.9536	42.1943	33.5664	49.0537	35.424	23.7361	43.628	43.4618	36.9419	1
1009	1	0	0	1	1	0	1	0	0	1	0	0	0	1	4	2	48.7547	56.2432	62.7484	49.9529	60.8871	57.1371	23.7361	50.4435	60.9067	49.0096	0
1010	1	0	0	1	1	0	1	1	0	1	0	0	0	1	3	2	50.8522	56.2432	62.7484	60.253	60.8871	57.1371	55.3402	57.259	56.7924	58.2411	1
1011	0	0	0	1	1	0	0	0	0	1	1	0	0	2	4	2	50.8522	56.2432	55.897	45.271	58.5204	57.1371	55.3402	54.9872	51.3115	54.6862	0
1012	1	0	0	1	1	1	0	0	0	1	0	0	0	0	3	2	46.6572	49.1708	62.7484	60.253	58.5204	57.1371	55.3402	45.8998	54.9687	54.9801	0
1013	1	0	0	1	1	0	1	0	0	1	0	0	0	0	4	2	44.5597	42.0984	46.4764	47.612	51.4204	46.2806	55.3402	48.1717	42.6502	49.427	1
1014	1	0	0	1	1	0	0	0	0	1	0	0	0	1	3	2	55.0472	56.2432	62.7484	50.8893	60.8871	57.1371	55.3402	57.259	56.2346	56.8008	0
1015	1	0	0	1	1	0	0	1	0	1	0	0	0	0	4	2	42.4622	27.9536	46.4764	42.9301	51.4204	40.8523	55.3402	50.4435	35.1645	48.1655	0
1016	0	0	0	1	1	0	0	0	0	1	0	0	0	1	4	2	55.0472	56.2432	62.7484	47.612	60.8871	57.1371	55.3402	48.1717	57.4222	53.9561	0
1017	1	0	0	1	1	0	1	1	0	1	0	0	0	0	5	3	52.9497	56.2432	62.7484	45.271	49.0537	46.2806	55.3402	50.4435	55.1886	50.759	0
1018	1	0	0	1	1	0	0	0	0	1	0	0	0	1	4	2	40.3648	56.2432	46.4764	28.8845	46.6871	40.8523	55.3402	43.628	42.0731	44.3958	1
1019	0	0	0	1	1	1	1	0	0	1	0	0	0	1	4	2	44.5597	49.1708	51.6149	47.612	53.7871	40.8523	55.3402	39.0844	48.8801	46.854	0
1020	1	0	0	1	1	0	0	0	0	1	0	0	0	0	3	2	50.8522	56.2432	62.7484	32.1618	53.7871	57.1371	55.3402	45.8998	52.0851	50.4778	0
1021	1	0	0	1	1	0	0	0	0	1	0	0	0	0	3	2	55.0472	56.2432	62.7484	50.8893	53.7871	57.1371	55.3402	50.4435	57.5344	54.1285	0
1022	1	0	0	1	1	0	0	1	0	1	0	0	0	0	3	2	46.6572	56.2432	62.7484	22.7981	58.5204	57.1371	55.3402	48.1717	47.6045	50.5049	1
1023	1	0	0	1	1	0	0	0	0	1	0	0	0	0	4	2	50.8522	56.2432	62.7484	47.612	53.7871	57.1371	55.3402	48.1717	55.4392	53.2181	1
1024	1	0	0	1	1	1	0	0	0	1	0	0	0	0	2	1	46.6572	56.2432	62.7484	62.5939	67.9871	57.1371	55.3402	57.259	55.8021	59.587	0
1025	1	0	0	1	1	0	0	0	0	1	0	0	1	0	3	2	27.7798	56.2432	62.7484	43.8665	60.8871	57.1371	55.3402	39.0844	46.9311	51.9672	0
1026	1	0	0	1	1	1	0	0	0	1	0	0	0	2	4	2	25.6823	27.9536	62.7484	47.612	60.8871	57.1371	34.2708	54.9872	37.5783	52.1998	0
1027	0	0	0	1	1	0	0	0	0	1	0	0	0	0	4	2	57.1447	56.2432	62.7484	56.9757	70.3537	57.1371	55.3402	52.7153	59.9178	57.5519	0
1028	1	0	0	1	1	0	0	0	0	1	0	0	0	0	3	2	57.1447	56.2432	62.7484	60.253	70.3537	57.1371	55.3402	59.5308	59.2315	59.799	0
1029	1	0	0	1	1	0	0	0	0	1	0	0	0	0	4	2	57.1447	56.2432	51.6149	56.9757	67.9871	57.1371	55.3402	64.0745	53.8076	59.2937	1
1030	0	0	0	1	1	0	1	1	0	1	0	0	0	1	4	2	55.0472	56.2432	62.7484	49.9529	63.2537	57.1371	55.3402	54.9872	56.5703	56.3666	0
1031	0	0	0	1	1	0	1	0	0	1	0	0	0	1	4	2	50.8522	56.2432	62.7484	47.612	49.0537	57.1371	55.3402	48.1717	55.303	52.6316	0
1032	1	0	0	1	1	0	1	1	0	1	0	0	0	0	4	2	50.8522	42.0984	62.7484	33.5664	56.1537	35.424	55.3402	43.628	48.2011	45.9757	0
1033	1	0	0	1	1	0	0	0	0	1	0	0	0	2	3	2	57.1447	56.2432	62.7484	60.253	70.3537	35.424	55.3402	61.8026	58.8937	56.2472	0
1034	0	0	0	1	1	0	1	0	0	1	0	0	0	0	2	1	57.1447	56.2432	62.7484	62.5939	60.8871	57.1371	55.3402	59.5308	59.5433	58.9508	0
1035	1	0	0	1	1	0	0	0	0	1	0	0	0	1	2	1	57.1447	56.2432	62.7484	53.2302	58.5204	57.1371	55.3402	52.7153	58.6427	55.5663	1
1036	1	0	0	1	1	0	1	0	0	1	0	0	0	0	1	1	57.1447	56.2432	62.7484	63.9985	65.6204	57.1371	55.3402	64.0745	59.0273	60.9271	0
1037	0	0	0	1	1	0	0	0	0	1	0	0	0	999	2	1	50.8522	56.2432	62.7484	53.2302	53.7871	57.1371	55.3402	54.9872	55.3371	55.7899	0
1038	1	0	0	1	1	0	0	0	0	1	0	0	0	0	4	2	46.6572	56.2432	62.7484	42.9301	51.4204	57.1371	55.3402	59.5308	49.9172	55.4049	1
1039	0	0	0	1	1	0	0	0	0	1	0	0	0	1	2	1	55.0472	56.2432	62.7484	62.5939	56.1537	57.1371	55.3402	64.0745	57.515	59.6302	1
1040	1	0	0	1	1	1	1	0	0	1	0	0	0	0	3	2	40.3648	56.2432	62.7484	48.5483	56.1537	57.1371	55.3402	59.5308	48.7872	56.9831	1
1041	0	0	0	1	1	0	1	1	0	1	0	0	0	0	3	2	48.7547	49.1708	62.7484	60.253	65.6204	57.1371	55.3402	52.7153	54.5582	57.5816	0
1042	1	0	0	1	1	1	1	0	0	1	0	0	0	0	4	2	55.0472	49.1708	62.7484	28.8845	53.7871	46.2806	55.3402	45.8998	50.6441	47.6854	1
1043	1	0	0	1	1	1	0	0	0	1	0	0	0	0	4	2	46.6572	56.2432	62.7484	47.612	53.7871	51.7088	55.3402	52.7153	52.6986	53.5175	0
1044	1	0	0	1	1	0	0	1	0	1	0	0	0	0	4	2	52.9497	49.1708	51.6149	47.612	53.7871	46.2806	55.3402	48.1717	50.3912	49.9982	1
1045	1	0	0	1	1	0	0	0	0	1	0	0	0	0	2	1	57.1447	56.2432	62.7484	60.253	65.6204	57.1371	55.3402	45.8998	62.1036	55.6273	0
1046	0	0	0	1	1	0	1	0	0	1	0	0	0	1	2	1	50.8522	56.2432	62.7484	57.9121	60.8871	57.1371	55.3402	54.9872	56.7096	57.3189	1
1047	1	0	0	1	1	0	1	1	0	1	0	0	0	2	3	2	46.6572	27.9536	62.7484	60.253	63.2537	57.1371	55.3402	54.9872	45.6481	57.5919	1
1048	0	1	0	1	1	0	0	1	0	1	0	0	1	0	4	2	48.7547	27.9536	37.484	28.8845	56.1537	35.424	44.8055	41.3562	35.6781	40.3675	0
1049	1	1	0	1	1	0	1	0	0	1	0	0	0	0	2	1	55.0472	56.2432	62.7484	60.253	60.8871	57.1371	55.3402	48.1717	60.5767	55.7092	1
1050	1	1	0	1	1	0	0	0	0	1	0	0	1	2	2	1	57.1447	56.2432	62.7484	57.9121	63.2537	57.1371	55.3402	57.259	58.9445	57.9971	1
1051	1	1	0	1	1	0	1	0	0	1	0	0	0	0	3	2	52.9497	56.2432	62.7484	57.9121	58.5204	57.1371	23.7361	54.9872	63.6008	50.8736	0
1052	1	1	0	1	1	0	0	0	0	1	0	0	0	0	3	2	57.1447	56.2432	62.7484	50.8893	56.1537	57.1371	55.3402	52.7153	57.9905	54.9484	0
1053	0	1	0	1	1	0	0	0	0	1	0	0	0	1	3	2	52.9497	56.2432	46.4764	50.8893	46.6871	51.7088	55.3402	50.4435	51.3146	50.8898	0
1054	1	1	0	1	1	1	1	0	0	1	0	0	0	0	4	2	48.7547	56.2432	62.7484	47.612	53.7871	57.1371	55.3402	48.1717	54.5498	53.2889	0
1055	1	1	0	1	1	0	0	0	0	1	0	0	0	0	3	2	48.7547	56.2432	46.4764	48.5483	49.0537	51.7088	23.7361	41.3562	57.0952	42.5287	0
1056	0	0	0	1	1	1	1	1	0	1	0	0	0	0	4	2	42.4622	49.1708	51.6149	52.2938	53.7871	51.7088	55.3402	50.4435	46.5704	52.6366	1
1057	0	0	0	1	1	0	1	0	0	1	0	0	0	1	4	2	27.7798	27.9536	46.4764	47.612	46.6871	46.2806	23.7361	27.7252	41.0137	37.7048	1
1058	0	0	0	1	1	0	0	0	0	1	0	0	0	1	3	2	57.1447	56.2432	25.066	50.8893	60.8871	40.8523	55.3402	45.8998	47.7877	47.4056	0
1059	0	0	0	1	1	0	0	0	0	1	0	0	0	0	5	3	50.8522	42.0984	62.7484	21.8617	49.0537	57.1371	34.2708	50.4435	47.455	45.3607	1
1060	1	0	0	1	1	0	0	0	0	1	1	0	0	1	4	2	29.8773	27.9536	29.3481	28.8845	49.0537	19.1392	55.3402	52.7153	20.4784	41.3319	1
1061	1	0	0	1	1	1	1	1	0	1	0	0	0	2	2	1	55.0472	56.2432	55.897	57.9121	58.5204	57.1371	55.3402	61.8026	54.7406	58.0903	0
1062	1	0	0	1	1	1	1	0	0	1	0	0	0	3	3	2	57.1447	56.2432	62.7484	60.253	63.2537	57.1371	55.3402	54.9872	60.03	57.7242	1
1063	0	0	0	1	1	0	0	0	0	1	0	0	0	0	4	2	48.7547	49.1708	62.7484	45.271	53.7871	57.1371	55.3402	57.259	49.4764	55.2328	0
1064	1	0	0	1	1	0	0	0	0	1	0	0	0	2	4	2	44.5597	27.9536	62.7484	33.5664	46.6871	24.5675	55.3402	54.9872	37.8679	45.6852	0
1065	1	0	0	1	1	1	0	1	0	1	0	0	0	0	4	2	57.1447	56.2432	62.7484	47.612	56.1537	57.1371	55.3402	54.9872	56.6713	55.0914	0
1066	0	0	0	1	1	0	0	0	0	1	0	0	0	1	4	2	57.1447	56.2432	62.7484	56.9757	67.9871	57.1371	55.3402	54.9872	59.3484	57.8562	1
1067	1	0	0	1	1	0	0	0	0	1	0	0	0	2	2	1	57.1447	56.2432	62.7484	62.5939	70.3537	57.1371	55.3402	64.0745	58.813	61.3188	0
1068	0	0	0	1	1	0	0	0	0	1	0	0	0	2	4	2	46.6572	27.9536	46.4764	40.5892	56.1537	51.7088	23.7361	45.8998	43.4861	43.084	0
1069	1	0	0	1	1	0	0	0	0	1	0	0	0	0	2	1	50.8522	56.2432	62.7484	50.8893	60.8871	57.1371	55.3402	52.7153	55.4585	55.7473	0
1070	1	0	0	1	1	0	1	0	0	1	0	0	0	0	2	1	55.0472	56.2432	55.897	57.9121	56.1537	51.7088	55.3402	41.3562	59.2257	51.3818	0
1071	0	0	0	1	1	0	0	0	0	1	0	0	0	1	4	2	46.6572	49.1708	62.7484	52.2938	63.2537	57.1371	55.3402	50.4435	52.116	55.6579	1
1072	1	0	0	1	1	0	1	0	0	1	0	0	0	1	5	3	55.0472	56.2432	46.4764	31.2254	46.6871	57.1371	55.3402	39.0844	49.7631	46.1415	1
1073	1	0	0	1	1	0	0	0	0	1	0	0	0	2	2	1	55.0472	56.2432	62.7484	62.5939	65.6204	57.1371	55.3402	64.0745	57.7874	60.8031	0
1074	0	0	0	1	1	0	0	0	0	1	0	0	0	1	3	2	48.7547	56.2432	62.7484	32.1618	51.4204	51.7088	55.3402	43.628	51.6699	48.6205	1
1075	0	0	0	1	1	0	0	0	0	1	0	0	0	0	4	2	46.6572	42.0984	62.7484	28.8845	51.4204	57.1371	55.3402	43.628	44.9543	49.031	1
1076	0	0	0	1	1	0	0	0	0	1	0	0	0	1	4	2	44.5597	49.1708	62.7484	47.612	53.7871	57.1371	55.3402	48.1717	50.2873	53.3089	0
1077	1	0	0	1	1	0	1	1	0	1	0	0	0	0	4	2	44.5597	42.0984	62.7484	38.2482	49.0537	57.1371	55.3402	43.628	46.3335	50.1072	0
1078	1	0	0	1	1	0	0	0	0	1	0	0	0	0	4	2	44.5597	49.1708	51.6149	47.612	51.4204	40.8523	55.3402	45.8998	47.3079	48.3534	0
1079	1	0	0	1	1	0	0	0	0	1	0	0	0	3	3	2	57.1447	56.2432	62.7484	50.8893	60.8871	57.1371	55.3402	48.1717	59.1294	54.3398	0
1080	0	0	0	1	1	0	0	0	0	1	0	0	0	0	3	2	57.1447	56.2432	62.7484	60.253	49.0537	57.1371	55.3402	59.5308	58.6187	57.16	0
1081	0	0	0	1	1	0	1	1	0	1	0	0	0	1	4	2	57.1447	56.2432	62.7484	47.612	63.2537	57.1371	55.3402	50.4435	57.8783	54.776	1
1082	1	0	0	1	1	0	0	0	0	1	0	0	0	0	4	2	50.8522	56.2432	62.7484	56.9757	70.3537	57.1371	55.3402	54.9872	56.7483	58.3619	0
1083	1	0	0	1	1	0	1	0	0	1	0	0	0	1	4	2	44.5597	27.9536	62.7484	56.9757	60.8871	57.1371	23.7361	57.259	49.4413	51.4314	1
1084	1	0	0	1	1	0	0	0	0	1	0	0	0	0	2	1	57.1447	56.2432	62.7484	62.5939	60.8871	57.1371	55.3402	54.9872	60.5461	57.7557	0
1085	1	0	0	1	1	0	1	0	0	1	0	0	0	2	3	2	48.7547	56.2432	62.7484	41.5255	60.8871	57.1371	55.3402	59.5308	50.7284	56.3122	0
1086	1	0	0	1	1	0	0	0	0	1	0	0	0	2	1	1	57.1447	56.2432	62.7484	63.9985	65.6204	57.1371	55.3402	64.0745	59.0273	60.9271	0
1087	1	0	0	1	1	0	0	1	0	1	0	0	0	0	4	2	48.7547	42.0984	62.7484	47.612	60.8871	57.1371	55.3402	45.8998	50.2879	53.3278	0
1088	1	0	0	1	1	0	0	0	0	1	0	0	0	0	4	2	55.0472	56.2432	62.7484	56.9757	63.2537	57.1371	55.3402	54.9872	58.3228	57.3406	0
1089	1	0	0	1	1	0	0	1	0	1	0	0	0	0	4	2	52.9497	56.2432	62.7484	45.271	53.7871	51.7088	55.3402	48.1717	55.7853	51.7853	1
1090	1	0	0	1	1	0	0	0	0	1	0	0	0	1	4	2	50.8522	56.2432	62.7484	45.271	53.7871	46.2806	55.3402	41.3562	56.4409	49.0261	0
1091	1	0	0	1	1	0	1	0	0	1	0	0	0	0	5	3	34.0723	35.026	62.7484	45.271	49.0537	46.2806	55.3402	45.8998	40.7357	49.8365	0
1092	1	0	0	1	1	0	1	0	0	1	0	0	0	0	4	2	57.1447	56.2432	62.7484	56.9757	67.9871	57.1371	55.3402	54.9872	59.3484	57.8562	0
1093	1	0	0	1	1	0	1	0	0	1	0	0	0	1	4	2	57.1447	56.2432	62.7484	56.9757	60.8871	57.1371	55.3402	52.7153	59.6455	56.379	0
1094	1	0	0	1	1	0	1	0	0	1	0	0	0	1	4	2	57.1447	56.2432	62.7484	56.9757	60.8871	57.1371	55.3402	52.7153	59.6455	56.379	0
1095	1	0	0	1	1	0	0	0	0	1	0	0	0	0	4	2	57.1447	56.2432	62.7484	47.612	67.9871	57.1371	55.3402	57.259	56.5104	57.1551	0
1096	1	0	0	1	1	0	0	0	0	1	0	0	0	0	4	2	55.0472	56.2432	62.7484	47.612	65.6204	57.1371	55.3402	57.259	55.5529	56.9327	0
1097	1	0	0	1	1	0	1	1	0	1	0	0	0	1	4	2	48.7547	56.2432	55.897	47.612	60.8871	57.1371	55.3402	48.1717	52.5785	53.5823	0
1098	1	0	0	1	1	0	0	0	0	1	0	0	0	0	4	2	44.5597	56.2432	62.7484	47.612	49.0537	57.1371	55.3402	50.4435	52.1335	53.4417	1
1099	1	0	0	1	1	0	0	0	0	1	1	0	0	1	4	2	48.7547	56.2432	62.7484	47.612	41.9537	57.1371	55.3402	39.0844	56.2148	49.4326	1
1100	1	0	0	1	1	0	0	0	0	1	0	0	0	0	3	2	55.0472	56.2432	41.7661	60.253	67.9871	57.1371	34.2708	41.3562	59.6689	48.9466	0
1101	1	0	0	1	1	0	0	1	0	1	0	0	0	0	2	1	57.1447	56.2432	62.7484	62.5939	58.5204	57.1371	55.3402	54.9872	60.478	57.4624	0
1102	1	0	0	1	1	1	0	0	0	1	0	0	0	0	4	2	55.0472	56.2432	62.7484	40.5892	51.4204	57.1371	55.3402	48.1717	55.3974	51.8092	0
1103	1	0	0	1	1	0	0	1	0	1	1	0	0	1	5	3	46.6572	56.2432	62.7484	24.2026	60.8871	57.1371	55.3402	59.5308	45.5163	53.9806	1
1104	1	0	0	1	1	0	0	0	0	1	0	0	0	1	4	2	57.1447	56.2432	62.7484	56.9757	63.2537	57.1371	55.3402	57.259	58.7108	57.8673	0
1105	1	0	0	1	1	0	1	0	0	1	0	0	0	1	4	2	57.1447	56.2432	62.7484	56.9757	63.2537	57.1371	55.3402	54.9872	59.2122	57.2697	0
1106	1	0	0	1	1	0	0	0	0	1	0	0	0	0	4	2	57.1447	56.2432	51.6149	56.9757	65.6204	57.1371	55.3402	54.9872	55.745	56.6102	0
1107	1	1	0	1	1	0	0	0	0	1	0	0	0	0	4	2	57.1447	56.2432	62.7484	45.271	60.8871	46.2806	55.3402	59.5308	55.3023	54.4737	1
1108	0	0	0	1	1	0	1	0	0	1	0	0	0	0	4	2	48.7547	27.9536	62.7484	47.612	51.4204	46.2806	55.3402	41.3562	46.1325	48.6419	0
1109	0	0	0	1	1	0	0	1	0	1	0	0	0	1	4	2	34.0723	27.9536	62.7484	42.9301	56.1537	35.424	23.7361	45.8998	44.0236	42.1141	0
1110	1	0	0	1	1	1	0	0	0	1	0	0	0	0	4	2	42.4622	27.9536	62.7484	45.271	53.7871	46.2806	55.3402	41.3562	42.9483	48.823	0
1111	0	0	0	1	1	0	0	0	0	1	0	0	0	0	3	2	48.7547	49.1708	62.7484	32.1618	51.4204	57.1371	55.3402	43.628	49.1453	49.5363	0
1112	1	0	0	1	1	0	0	0	0	1	0	0	0	0	3	2	52.9497	56.2432	62.7484	50.8893	63.2537	57.1371	55.3402	45.8998	57.9201	54.1771	0
1113	1	0	0	1	1	0	0	1	0	1	0	0	0	1	4	2	57.1447	56.2432	62.7484	49.9529	60.8871	57.1371	55.3402	52.7153	57.893	55.405	1
1114	1	0	0	1	1	0	1	1	0	1	0	0	0	0	4	2	52.9497	56.2432	62.7484	56.9757	56.1537	57.1371	55.3402	54.9872	57.2292	56.5317	1
1115	1	0	0	1	1	0	0	0	0	1	0	0	0	0	4	2	46.6572	49.1708	51.6149	42.9301	44.3204	57.1371	55.3402	54.9872	44.6966	52.2558	1
1116	1	0	0	1	1	0	1	1	0	1	0	0	0	0	4	2	44.5597	42.0984	62.7484	28.8845	51.4204	51.7088	55.3402	39.0844	45.1085	46.8694	0
1117	0	0	0	1	1	0	0	0	0	1	0	0	0	1	2	1	21.4873	27.9536	62.7484	62.5939	49.0537	51.7088	23.7361	39.0844	44.7715	45.7058	0
1118	0	0	0	1	1	0	0	0	0	1	0	0	0	3	4	2	55.0472	56.2432	51.6149	47.612	63.2537	46.2806	55.3402	52.7153	53.034	52.417	1
1119	1	0	0	1	1	0	0	0	0	1	0	0	0	1	3	2	55.0472	56.2432	62.7484	57.9121	65.6204	57.1371	55.3402	59.5308	57.6218	58.9587	0
1120	1	0	0	1	1	0	1	0	0	1	0	0	0	1	4	2	57.1447	56.2432	51.6149	56.9757	63.2537	57.1371	55.3402	57.259	55.1755	56.9146	0
1121	1	0	0	1	1	1	1	0	0	1	0	0	0	0	4	2	57.1447	56.2432	62.7484	47.612	53.7871	46.2806	55.3402	50.4435	57.6877	51.5285	1
1122	1	0	0	1	1	0	0	0	0	1	0	0	0	0	3	2	57.1447	56.2432	62.7484	50.8893	65.6204	57.1371	55.3402	52.7153	58.2628	56.1213	1
1123	1	0	0	1	1	0	0	0	0	1	0	0	0	2	2	1	57.1447	56.2432	62.7484	48.5483	53.7871	57.1371	55.3402	64.0745	54.8314	57.3183	0
1124	1	0	0	1	1	0	0	0	0	1	1	0	0	0	3	2	50.8522	27.9536	41.7661	55.5711	60.8871	57.1371	55.3402	54.9872	39.5277	54.7122	1
1125	1	0	0	1	1	0	0	0	0	1	0	0	0	0	3	2	44.5597	42.0984	51.6149	60.253	58.5204	51.7088	55.3402	64.0745	44.0901	57.7197	0
1126	1	0	0	1	1	0	0	0	0	1	0	0	0	0	2	1	50.8522	49.1708	55.897	53.2302	51.4204	57.1371	55.3402	50.4435	51.6124	53.5936	0
1127	1	0	0	1	1	0	0	0	0	1	0	0	0	1	4	2	55.0472	56.2432	62.7484	54.6348	60.8871	57.1371	55.3402	50.4435	58.6733	55.5276	0
1128	1	0	0	1	1	0	1	0	0	1	0	0	0	0	4	2	57.1447	56.2432	62.7484	56.9757	63.2537	57.1371	55.3402	34.5407	63.7245	51.8918	0
1129	1	0	0	1	1	0	1	0	0	1	1	0	0	0	4	2	52.9497	56.2432	62.7484	49.9529	53.7871	57.1371	55.3402	50.4435	56.4114	54.0694	0
1130	0	0	0	1	1	0	1	0	0	1	0	0	0	1	3	2	46.6572	56.2432	51.6149	50.8893	46.6871	57.1371	55.3402	45.8998	51.24	51.3843	0
1131	1	1	1	1	1	0	0	1	0	1	0	0	0	0	4	2	46.6572	42.0984	62.7484	47.612	41.9537	57.1371	55.3402	45.8998	48.8538	51.0528	0
1132	0	0	1	1	1	0	1	0	1	1	0	0	0	2	3	2	19.3898	27.9536	51.6149	50.8893	49.0537	29.9958	55.3402	57.259	27.5087	49.9129	0
1133	1	0	1	1	1	0	0	0	0	1	0	0	1	0	4	2	57.1447	56.2432	62.7484	42.9301	46.6871	46.2806	55.3402	36.8125	59.3233	46.4142	1
1134	0	0	1	1	1	1	0	0	0	1	0	0	0	0	4	2	50.8522	56.2432	62.7484	52.2938	56.1537	46.2806	55.3402	48.1717	56.7573	52.0859	0
1135	1	0	1	1	1	0	1	0	0	1	1	0	0	0	4	2	48.7547	56.2432	62.7484	47.612	51.4204	46.2806	44.8055	36.8125	59.0936	45.9062	1
1136	1	0	1	1	1	0	0	0	0	1	0	0	0	0	4	2	44.5597	49.1708	51.6149	47.612	41.9537	40.8523	55.3402	39.0844	48.5396	45.3879	0
1137	1	0	1	1	1	0	0	1	0	1	0	0	0	1	3	2	55.0472	49.1708	62.7484	50.8893	51.4204	57.1371	55.3402	48.1717	55.4839	53.1161	1
1138	1	0	1	1	1	0	1	1	0	1	0	0	0	1	4	2	57.1447	56.2432	62.7484	56.9757	63.2537	57.1371	55.3402	61.8026	57.7081	59.0624	0
1139	0	0	1	1	1	0	1	0	0	1	0	0	0	1	2	1	34.0723	56.2432	62.7484	53.2302	58.5204	57.1371	55.3402	52.7153	48.8596	56.3454	0
1140	1	0	1	1	1	0	0	0	0	1	1	0	0	0	3	2	52.9497	56.2432	62.7484	50.8893	56.1537	57.1371	55.3402	43.628	58.2172	52.6999	0
1141	0	0	1	1	1	0	1	1	0	1	0	0	0	1	4	2	55.0472	56.2432	62.7484	47.612	51.4204	57.1371	55.3402	39.0844	59.1553	50.393	1
1142	1	1	1	1	1	0	0	0	0	1	0	0	1	0	5	3	42.4622	27.9536	51.6149	26.5436	37.2204	40.8523	23.7361	54.9872	37.3657	39.6872	0
1143	0	1	1	1	1	0	0	0	0	1	0	0	0	0	4	2	25.6823	27.9536	46.4764	47.612	49.0537	46.2806	44.8055	43.628	32.6362	46.3058	1
1144	0	1	1	1	1	0	0	0	0	1	1	0	0	0	4	2	48.7547	27.9536	24.2096	42.9301	37.2204	24.5675	55.3402	41.3562	32.4816	38.786	0
1145	0	0	1	1	1	1	0	0	0	1	0	0	1	1	5	3	42.4622	56.2432	51.6149	45.271	58.5204	57.1371	55.3402	54.9872	46.3943	54.6031	0
1146	1	0	1	1	1	0	1	0	0	1	0	0	0	1	4	2	50.8522	56.2432	62.7484	56.9757	63.2537	57.1371	55.3402	54.9872	56.5441	57.4822	0
1147	1	0	1	1	1	0	0	0	0	1	0	0	0	1	2	1	34.0723	27.9536	50.7585	50.8893	60.8871	19.1392	23.7361	36.8125	44.4668	37.2762	0
1148	1	0	1	1	1	0	1	0	0	1	0	0	0	0	2	1	55.0472	56.2432	55.897	62.5939	60.8871	57.1371	55.3402	48.1717	58.9852	55.4476	0
1149	0	0	1	1	1	0	0	0	0	1	0	0	0	999	2	1	52.9497	56.2432	46.4764	57.9121	65.6204	57.1371	55.3402	50.4435	53.5709	55.2469	0
1150	1	0	1	1	1	0	0	0	0	1	0	0	0	2	4	2	48.7547	27.9536	33.202	42.9301	51.4204	40.8523	23.7361	32.2689	43.6983	35.9555	0
1151	1	0	1	1	1	0	1	0	0	1	0	0	0	0	5	3	44.5597	42.0984	37.484	45.271	53.7871	46.2806	55.3402	34.5407	42.2869	45.0408	0
1152	0	0	1	1	1	0	1	0	0	1	0	0	0	0	4	2	57.1447	56.2432	62.7484	47.612	51.4204	57.1371	55.3402	45.8998	58.5406	52.1148	1
1153	1	0	1	1	1	0	0	0	0	1	0	0	0	0	2	1	57.1447	56.2432	62.7484	53.2302	49.0537	57.1371	55.3402	43.628	60.3759	52.0032	0
1154	0	0	1	1	1	0	0	0	0	1	0	0	0	2	5	3	40.3648	27.9536	62.7484	26.5436	41.9537	29.9958	23.7361	25.4534	46.7473	31.4544	1
1155	0	1	1	1	1	0	1	0	0	1	0	0	0	1	3	2	48.7547	27.9536	33.6302	43.8665	60.8871	46.2806	55.3402	41.3562	36.2241	46.8036	0
1156	0	0	1	1	1	0	0	1	0	1	0	0	0	3	4	2	27.7798	49.1708	62.7484	35.9073	58.5204	13.7109	23.7361	36.8125	49.2914	35.4712	1
1157	0	1	0	1	1	0	0	0	0	1	1	1	0	1	4	2	46.6572	49.1708	62.7484	54.6348	63.2537	57.1371	55.3402	59.5308	50.6946	58.3727	0
1158	0	1	0	1	1	0	0	0	0	1	0	1	1	1	2	1	57.1447	56.2432	62.7484	48.5483	58.5204	57.1371	55.3402	48.1717	58.4772	53.7219	0
1159	0	1	0	1	1	0	1	0	0	1	0	1	1	0	3	2	57.1447	56.2432	62.7484	50.8893	70.3537	57.1371	55.3402	59.5308	56.8949	58.5004	0
1160	1	1	0	1	1	0	0	0	0	1	0	1	1	0	3	2	57.1447	56.2432	62.7484	50.8893	60.8871	57.1371	55.3402	50.4435	58.628	54.9373	1
1161	1	1	0	1	1	1	0	0	0	1	0	1	0	1	4	2	55.0472	56.2432	62.7484	49.9529	65.6204	57.1371	55.3402	59.5308	55.6357	57.8549	0
1162	1	1	0	1	1	0	0	0	0	1	0	1	0	0	2	1	52.9497	56.2432	62.7484	53.2302	51.4204	57.1371	55.3402	48.1717	57.6624	53.6332	1
1163	1	1	0	1	1	0	1	0	0	1	1	1	0	0	3	2	50.8522	56.2432	55.897	48.5483	58.5204	57.1371	55.3402	57.259	51.628	55.7383	0
1164	1	1	0	1	1	0	0	1	0	1	0	1	0	1	4	2	52.9497	56.2432	62.7484	45.271	51.4204	46.2806	55.3402	43.628	56.7608	49.2596	0
1165	0	1	0	1	1	1	1	0	0	1	0	1	0	1	4	2	52.9497	56.2432	62.7484	45.271	53.7871	46.2806	55.3402	50.4435	55.3248	51.3455	1
1166	1	1	0	1	1	0	0	0	0	1	0	1	0	1	2	1	52.9497	56.2432	62.7484	50.8893	58.5204	46.2806	55.3402	48.1717	57.3643	52.1135	1
1167	0	1	0	1	1	0	0	0	0	1	0	1	0	2	4	2	50.8522	56.2432	62.7484	45.271	56.1537	46.2806	55.3402	43.628	56.0076	49.9169	1
1168	1	1	0	1	1	0	0	1	0	1	0	1	0	2	5	3	48.7547	56.2432	62.7484	42.9301	51.4204	46.2806	55.3402	45.8998	53.8965	49.6742	0
1169	1	1	0	1	1	0	0	0	0	1	0	1	0	2	3	2	52.9497	56.2432	62.7484	48.5483	58.5204	46.2806	55.3402	48.1717	56.7802	51.7889	1
1170	1	1	0	1	1	0	0	0	0	1	0	1	0	0	4	2	57.1447	56.2432	62.7484	45.271	51.4204	46.2806	55.3402	41.3562	59.0409	48.5204	0
1171	1	1	0	1	1	0	0	0	0	1	0	1	0	3	3	2	57.1447	56.2432	62.7484	50.8893	60.8871	57.1371	55.3402	48.1717	59.1294	54.3398	1
1172	1	1	0	1	1	0	0	0	0	1	0	1	1	0	4	2	52.9497	56.2432	62.7484	47.612	53.7871	57.1371	23.7361	50.4435	61.8971	47.6636	0
1173	1	0	0	1	1	1	0	0	0	1	0	1	0	1	3	2	48.7547	56.2432	55.897	57.9121	65.6204	57.1371	55.3402	59.5308	52.7781	58.5849	1
1174	1	0	0	1	1	0	0	0	0	1	0	1	0	1	4	2	55.0472	56.2432	62.7484	45.271	58.5204	46.2806	55.3402	43.628	57.8545	50.0684	0
1175	1	0	0	1	1	0	1	0	0	1	0	1	0	1	4	2	52.9497	56.2432	62.7484	45.271	58.5204	46.2806	55.3402	43.628	56.9651	50.1393	1
1176	1	0	0	1	1	0	1	0	0	1	0	1	0	1	4	2	55.0472	56.2432	62.7484	45.271	58.5204	46.2806	55.3402	48.1717	56.8517	51.2635	0
1177	0	0	0	1	1	0	1	0	0	1	0	1	0	1	2	1	52.9497	56.2432	62.7484	50.8893	56.1537	46.2806	55.3402	50.4435	56.7949	52.4179	0
1178	1	0	0	1	1	0	1	0	0	1	0	1	0	2	4	2	52.9497	56.2432	62.7484	45.271	53.7871	46.2806	55.3402	48.1717	55.8262	50.7479	0
1179	0	0	0	1	1	0	0	0	0	1	0	1	0	3	3	2	57.1447	56.2432	62.7484	46.2074	56.1537	57.1371	55.3402	48.1717	57.8249	53.104	1
1180	0	0	0	1	1	0	0	0	0	1	0	1	0	1	4	2	50.8522	56.2432	62.7484	45.271	56.1537	46.2806	55.3402	48.1717	55.0049	51.112	0
1181	1	0	0	1	1	0	0	0	0	1	0	1	0	0	3	2	57.1447	56.2432	62.7484	50.8893	56.1537	57.1371	55.3402	45.8998	59.4946	53.1558	1
1182	0	0	0	1	1	0	0	0	0	1	0	1	0	0	4	2	44.5597	27.9536	62.7484	35.9073	53.7871	40.8523	55.3402	45.8998	40.5392	47.6113	1
1183	1	0	0	1	1	0	0	0	0	1	0	1	0	0	4	2	57.1447	56.2432	62.7484	38.2482	60.8871	57.1371	55.3402	54.9872	54.4709	54.3793	1
1184	1	0	0	1	1	0	0	0	0	1	0	1	0	0	2	1	57.1447	56.2432	62.7484	60.253	63.2537	57.1371	55.3402	45.8998	62.0355	55.334	1
1185	0	0	0	1	1	0	1	0	0	1	0	1	1	3	3	2	44.5597	27.9536	62.7484	60.253	63.2537	57.1371	55.3402	50.4435	45.7614	56.4677	1
1186	0	0	0	1	1	0	1	1	0	1	0	1	1	0	3	2	40.3648	27.9536	62.7484	46.2074	67.9871	57.1371	55.3402	52.7153	40.1126	55.8454	0
1187	0	0	0	1	1	0	1	1	0	1	0	1	1	2	2	1	52.9497	56.2432	62.7484	48.5483	63.2537	57.1371	55.3402	54.9872	55.3305	56.2426	0
1188	0	0	0	1	1	0	0	0	0	1	0	1	0	2	3	2	52.9497	56.2432	46.4764	50.8893	60.8871	57.1371	55.3402	54.9872	50.6796	54.8816	0
1189	1	0	0	1	1	0	1	0	0	1	0	1	0	2	4	2	50.8522	56.2432	62.7484	45.271	53.7871	46.2806	55.3402	48.1717	54.9368	50.8187	1
1190	1	0	0	1	1	0	0	0	0	1	0	1	0	1	4	2	52.9497	56.2432	62.7484	45.271	53.7871	46.2806	55.3402	41.3562	57.3303	48.9553	0
1191	1	0	0	1	1	0	0	0	0	1	0	1	0	1	3	2	50.8522	42.0984	50.7585	50.8893	44.3204	57.1371	55.3402	64.0745	43.7003	55.4133	1
1192	0	0	0	1	1	0	1	0	0	1	0	1	0	1	4	2	50.8522	56.2432	62.7484	45.271	58.5204	40.8523	55.3402	43.628	56.1166	49.1728	1
1193	0	0	0	1	1	1	0	0	0	1	0	1	0	1	3	2	52.9497	56.2432	62.7484	48.5483	60.8871	46.2806	55.3402	45.8998	57.3496	51.4846	0
1194	1	0	0	1	1	0	0	0	0	1	0	1	0	1	3	2	52.9497	56.2432	62.7484	48.5483	51.4204	46.2806	55.3402	45.8998	57.0773	50.3117	0
1195	0	0	0	1	1	1	0	0	0	1	0	1	0	2	4	2	52.9497	56.2432	62.7484	45.271	56.1537	46.2806	55.3402	54.9872	54.3901	52.8338	0
1196	1	0	0	1	1	0	0	0	0	1	0	1	1	3	3	2	57.1447	56.2432	50.7585	50.8893	53.7871	57.1371	55.3402	43.628	56.1206	51.239	1
1197	0	0	0	1	1	0	0	0	0	1	0	1	0	3	3	2	55.0472	56.2432	62.7484	50.8893	60.8871	57.1371	55.3402	54.9872	56.7359	56.2032	0
1198	1	0	0	1	1	0	0	1	0	1	0	1	0	0	4	2	48.7547	56.2432	62.7484	52.2938	58.5204	46.2806	55.3402	52.7153	54.9333	53.6451	0
1199	0	0	0	1	1	1	1	0	0	1	0	1	1	1	3	2	57.1447	56.2432	62.7484	50.8893	63.2537	57.1371	55.3402	54.9872	57.6934	56.4256	0
1200	1	0	0	1	1	0	1	0	0	1	0	1	0	2	4	2	55.0472	35.026	55.897	47.612	56.1537	40.8523	55.3402	36.8125	50.2887	46.3187	0
1201	0	0	0	1	1	0	0	0	0	1	0	1	0	3	3	2	57.1447	56.2432	62.7484	55.5711	60.8871	57.1371	55.3402	59.5308	57.7909	57.9768	1
1202	0	0	0	1	1	0	0	0	0	1	0	1	1	1	4	2	57.1447	56.2432	62.7484	52.2938	60.8871	57.1371	55.3402	59.5308	56.9731	57.5223	1
1203	1	0	0	1	1	0	1	1	0	1	0	1	0	2	3	2	55.0472	56.2432	62.7484	50.8893	60.8871	57.1371	55.3402	48.1717	58.24	54.4106	0
1204	1	0	0	1	1	1	0	0	0	1	0	1	1	0	3	2	48.7547	49.1708	62.7484	50.8893	51.4204	51.7088	55.3402	48.1717	52.8567	52.2912	0
1205	0	0	0	1	1	0	1	0	0	1	0	1	0	0	2	1	52.9497	56.2432	62.7484	60.253	63.2537	57.1371	55.3402	64.0745	56.2458	60.2561	0
1206	0	0	0	1	1	1	1	1	0	1	0	1	1	1	4	2	42.4622	56.2432	62.7484	54.6348	51.4204	57.1371	55.3402	59.5308	51.0592	57.1699	0
1207	1	0	0	1	1	0	0	0	0	1	0	1	0	0	2	1	57.1447	56.2432	62.7484	53.2302	60.8871	57.1371	55.3402	48.1717	59.7136	54.6644	0
1208	1	0	0	1	1	0	0	1	0	1	0	1	0	1	2	1	55.0472	56.2432	62.7484	50.8893	60.8871	46.2806	55.3402	48.1717	58.3218	52.3359	0
1209	1	0	0	1	1	0	0	0	0	1	0	1	0	1	3	2	52.9497	27.9536	62.7484	48.5483	51.4204	46.2806	34.2708	39.0844	52.6929	43.9784	0
1210	1	0	0	1	1	0	0	0	0	1	0	1	0	1	4	2	52.9497	56.2432	51.6149	40.5892	53.7871	40.8523	55.3402	41.3562	52.6675	46.3159	0
1211	1	0	0	1	1	0	1	0	0	1	0	1	0	1	3	2	52.9497	56.2432	62.7484	48.5483	56.1537	46.2806	55.3402	45.8998	57.2134	50.8981	1
1212	1	0	0	1	1	0	0	0	0	1	0	1	0	2	3	2	55.0472	56.2432	62.7484	48.5483	63.2537	46.2806	55.3402	45.8998	58.3071	51.7069	1
1213	1	0	0	1	1	0	1	0	0	1	0	1	0	0	3	2	52.9497	56.2432	62.7484	48.5483	49.0537	46.2806	55.3402	48.1717	56.5078	50.616	1
1214	1	0	0	1	1	1	1	1	0	1	0	1	0	0	3	2	55.0472	56.2432	62.7484	48.5483	58.5204	46.2806	55.3402	48.1717	57.6695	51.718	0
1215	1	0	0	1	1	0	0	0	0	1	0	1	0	0	3	2	52.9497	56.2432	62.7484	60.253	60.8871	51.7088	55.3402	48.1717	59.7282	54.7427	1
1216	1	0	0	1	1	0	0	0	0	1	0	1	0	2	4	2	52.9497	56.2432	62.7484	45.271	51.4204	46.2806	55.3402	50.4435	55.2567	51.0522	0
1217	1	0	0	1	1	1	1	0	0	1	0	1	0	2	4	2	55.0472	56.2432	62.7484	45.271	58.5204	46.2806	55.3402	48.1717	56.8517	51.2635	0
1218	0	0	0	1	1	1	1	0	0	1	0	1	0	1	4	2	52.9497	56.2432	62.7484	45.271	53.7871	46.2806	55.3402	48.1717	55.8262	50.7479	0
1219	0	0	0	1	1	0	0	1	0	1	0	1	0	2	4	2	52.9497	56.2432	62.7484	45.271	56.1537	46.2806	55.3402	45.8998	56.3956	50.4436	0
1220	1	0	0	1	1	0	1	0	0	1	0	1	0	1	4	2	34.0723	56.2432	62.7484	47.612	56.1537	57.1371	55.3402	48.1717	48.3922	54.0779	1
1221	1	0	0	1	1	0	0	0	1	1	0	1	1	0	4	2	42.4622	27.9536	54.1842	38.2482	58.5204	46.2806	34.2708	48.1717	41.155	45.4411	1
1222	0	0	0	1	1	0	0	0	0	1	0	1	1	0	4	2	55.0472	56.2432	62.7484	47.612	56.1537	57.1371	55.3402	43.628	58.2888	52.1745	1
1223	0	0	0	1	1	0	0	0	0	1	1	1	0	1	4	2	57.1447	56.2432	62.7484	47.612	51.4204	57.1371	55.3402	45.8998	58.5406	52.1148	1
1224	1	0	0	1	1	0	1	0	0	1	0	1	0	0	5	3	52.9497	56.2432	62.7484	42.9301	58.5204	57.1371	55.3402	59.5308	52.7896	56.0721	0
1225	0	0	0	1	1	1	0	0	0	1	0	1	0	1	2	1	57.1447	56.2432	62.7484	53.2302	53.7871	57.1371	55.3402	50.4435	59.0079	54.3823	1
1226	0	0	0	1	1	0	1	0	0	1	0	1	1	1	4	2	52.9497	56.2432	46.4764	38.2482	51.4204	57.1371	55.3402	64.0745	45.2473	54.3458	0
1227	1	0	0	1	1	0	1	1	0	1	1	1	0	0	4	2	57.1447	56.2432	62.7484	45.271	58.5204	57.1371	55.3402	50.4435	57.158	53.8649	1
1228	1	0	0	1	1	0	1	0	0	1	0	1	0	1	3	2	57.1447	56.2432	62.7484	41.5255	63.2537	57.1371	55.3402	52.7153	55.8581	54.5295	1
1229	1	0	0	1	1	0	0	1	0	1	0	1	0	2	4	2	55.0472	56.2432	62.7484	47.612	60.8871	57.1371	55.3402	59.5308	54.9154	56.9438	1
1230	1	0	0	1	1	0	0	0	0	1	0	1	0	1	4	2	57.1447	56.2432	62.7484	47.612	60.8871	57.1371	55.3402	57.259	56.3061	56.2754	1
1231	1	0	0	1	1	0	1	0	0	1	0	1	1	2	3	2	57.1447	56.2432	62.7484	55.5711	58.5204	57.1371	55.3402	57.259	58.2242	57.086	1
1232	1	0	0	1	1	1	1	0	0	1	0	1	0	2	3	2	57.1447	56.2432	62.7484	50.8893	53.7871	51.7088	55.3402	45.8998	59.4674	51.8252	1
1233	0	0	0	1	1	0	0	0	0	1	0	1	0	0	4	2	57.1447	56.2432	62.7484	52.2938	65.6204	57.1371	55.3402	59.5308	57.1092	58.1088	1
1234	0	0	0	1	1	1	0	0	0	1	0	1	0	2	4	2	57.1447	56.2432	62.7484	49.9529	58.5204	57.1371	55.3402	52.7153	57.8249	55.1118	1
1235	1	0	0	1	1	0	0	1	0	1	0	1	0	0	3	2	57.1447	56.2432	42.1943	60.253	65.6204	57.1371	55.3402	50.4435	54.5741	55.0635	0
1236	1	0	0	1	1	0	1	0	0	1	0	1	0	1	4	2	38.2673	27.9536	51.6149	24.2026	60.8871	57.1371	55.3402	50.4435	30.4939	50.4346	1
1237	0	0	0	1	1	0	0	0	0	1	0	1	1	1	4	2	55.0472	56.2432	55.897	47.612	65.6204	57.1371	55.3402	54.9872	53.8787	55.7489	0
1238	1	0	0	1	1	1	1	0	0	1	1	1	0	0	4	2	52.9497	35.026	62.7484	56.9757	70.3537	57.1371	55.3402	64.0745	48.181	60.3164	1
1239	0	0	0	1	1	0	1	0	0	1	0	1	1	3	4	2	52.9497	56.2432	50.7585	56.9757	67.9871	57.1371	55.3402	61.8026	52.2583	58.7645	1
1240	0	0	0	1	1	0	1	0	0	1	0	1	0	1	3	2	52.9497	42.0984	37.484	39.1846	58.5204	57.1371	55.3402	52.7153	40.3691	51.3549	1
1241	1	0	0	1	1	0	0	0	0	1	0	1	0	1	4	2	52.9497	56.2432	62.7484	45.271	63.2537	57.1371	55.3402	54.9872	54.5127	55.7881	1
1242	1	0	0	1	1	0	0	0	0	1	0	1	0	0	2	1	55.0472	56.2432	50.7585	53.2302	58.5204	57.1371	55.3402	48.1717	54.9488	53.416	0
1243	0	0	0	1	1	0	0	0	0	1	0	1	1	0	2	1	46.6572	56.2432	55.897	62.5939	58.5204	57.1371	55.3402	61.8026	52.3514	59.023	0
1244	0	0	0	1	1	0	1	1	0	1	0	1	0	2	4	2	55.0472	56.2432	62.7484	45.271	58.5204	46.2806	55.3402	48.1717	56.8517	51.2635	0
1245	1	0	0	1	1	0	0	0	0	1	0	1	0	2	4	2	57.1447	56.2432	62.7484	42.9301	60.8871	57.1371	55.3402	54.9872	55.6392	55.0286	1
1246	1	0	0	1	1	0	1	0	1	1	0	1	0	0	3	2	34.0723	27.9536	62.7484	50.8893	53.7871	57.1371	55.3402	45.8998	39.7083	53.1552	1
1247	1	0	0	1	1	0	0	0	0	1	0	1	0	0	4	2	55.0472	56.2432	62.7484	54.6348	65.6204	57.1371	55.3402	57.259	57.3054	57.9067	0
1248	1	0	0	1	1	1	1	0	0	1	0	1	0	1	4	2	48.7547	56.2432	62.7484	45.271	56.1537	57.1371	55.3402	54.9872	52.5296	55.0501	1
1249	1	0	0	1	1	1	0	0	0	1	0	1	0	1	2	1	57.1447	27.9536	62.7484	60.253	70.3537	57.1371	55.3402	59.5308	49.2965	59.3126	0
1250	1	0	0	1	1	0	1	1	0	1	0	1	0	2	4	2	48.7547	56.2432	50.7585	54.6348	60.8871	57.1371	55.3402	59.5308	50.1924	57.1043	0
1251	1	0	0	1	1	0	0	0	0	1	1	1	0	1	3	2	50.8522	56.2432	62.7484	50.8893	58.5204	57.1371	55.3402	41.3562	57.8973	52.4664	1
1252	1	0	0	1	1	0	0	0	0	1	0	1	0	1	4	2	52.9497	56.2432	62.7484	45.271	56.1537	46.2806	55.3402	48.1717	55.8942	51.0411	0
1253	1	0	0	1	1	0	1	0	0	1	0	1	0	3	4	2	52.9497	56.2432	62.7484	45.271	56.1537	46.2806	55.3402	45.8998	56.3956	50.4436	0
1254	1	0	0	1	1	0	0	0	0	1	0	1	0	1	3	2	52.9497	56.2432	62.7484	48.5483	58.5204	46.2806	55.3402	50.4435	56.2788	52.3864	0
1255	0	0	0	1	1	0	1	0	0	1	0	1	0	1	2	1	52.9497	56.2432	62.7484	50.8893	60.8871	46.2806	55.3402	48.1717	57.4324	52.4068	0
1256	1	0	0	1	1	0	0	0	0	1	0	1	0	1	4	2	52.9497	56.2432	62.7484	45.271	60.8871	46.2806	55.3402	54.9872	54.5263	53.4202	1
1257	1	0	0	1	1	0	0	1	0	1	0	1	0	2	2	1	55.0472	56.2432	62.7484	50.8893	56.1537	46.2806	55.3402	54.9872	56.6815	53.5421	1
1258	0	0	0	1	1	0	0	0	0	1	0	1	0	2	4	2	52.9497	56.2432	62.7484	45.271	56.1537	46.2806	55.3402	48.1717	55.8942	51.0411	1
1259	0	0	0	1	1	1	1	1	0	1	0	1	0	2	4	2	52.9497	56.2432	62.7484	45.271	51.4204	46.2806	55.3402	43.628	56.7608	49.2596	1
1260	0	0	0	1	1	0	0	0	0	1	0	1	0	2	2	1	57.1447	56.2432	62.7484	43.8665	56.1537	57.1371	55.3402	43.628	58.2435	51.5843	1
1261	1	0	0	1	1	0	1	0	0	1	0	1	0	2	4	2	55.0472	35.026	62.7484	47.612	46.6871	57.1371	55.3402	43.628	50.5651	50.6368	1
1262	1	0	0	1	1	0	0	0	0	1	0	1	0	0	4	2	55.0472	42.0984	62.7484	47.612	60.8871	46.2806	34.2708	54.9872	55.0789	49.3767	0
1263	1	0	0	1	1	0	0	1	0	1	1	1	0	0	4	2	52.9497	35.026	62.7484	47.612	53.7871	57.1371	34.2708	45.8998	53.4252	48.1307	1
1264	1	0	0	1	1	0	0	0	0	1	1	1	0	2	2	1	57.1447	27.9536	62.7484	57.9121	53.7871	57.1371	55.3402	54.9872	49.2385	55.7402	1
1265	1	0	0	1	1	0	0	1	1	1	0	1	0	0	4	2	55.0472	56.2432	62.7484	45.271	70.3537	46.2806	55.3402	61.8026	54.1839	56.315	1
1266	1	0	0	1	1	0	0	0	0	1	0	1	0	0	4	2	52.9497	56.2432	62.7484	52.2938	53.7871	46.2806	55.3402	43.628	58.5814	50.5268	1
1267	1	0	0	1	1	0	1	1	0	1	0	1	0	1	4	2	52.9497	56.2432	42.1943	49.9529	60.8871	57.1371	55.3402	48.1717	50.5903	52.5927	0
1268	1	0	0	1	1	0	0	0	0	1	0	1	0	0	2	1	55.0472	56.2432	62.7484	62.5939	58.5204	46.2806	55.3402	43.628	62.1772	52.4709	0
1269	0	0	0	1	1	0	0	0	0	1	0	1	1	0	4	2	48.7547	35.026	55.897	47.612	65.6204	51.7088	55.3402	64.0745	41.7947	56.9494	0
1270	0	0	0	1	1	0	0	1	0	1	0	1	0	1	4	2	55.0472	56.2432	62.7484	42.9301	58.5204	57.1371	55.3402	54.9872	54.6817	54.8062	0
1271	1	0	0	1	1	0	1	1	0	1	0	1	0	2	4	2	36.1698	42.0984	50.7585	42.9301	67.9871	57.1371	55.3402	64.0745	36.1694	57.7375	0
1272	1	0	0	1	1	0	1	0	1	1	0	1	0	0	4	2	48.7547	56.2432	51.6149	47.612	63.2537	57.1371	55.3402	54.9872	49.7827	55.3017	1
1273	1	0	0	1	1	1	0	1	0	1	0	1	0	2	4	2	50.8522	56.2432	62.7484	38.2482	56.1537	57.1371	55.3402	52.7153	52.1679	53.4078	0
1274	1	0	0	1	1	0	0	0	0	1	0	1	0	0	4	2	48.7547	56.2432	62.7484	47.612	60.8871	57.1371	55.3402	57.259	52.7486	56.5588	1
1275	1	0	0	1	1	0	1	0	0	1	0	1	0	1	3	2	52.9497	56.2432	62.7484	41.5255	60.8871	57.1371	55.3402	52.7153	54.0113	54.3779	0
1276	1	0	0	1	1	0	1	1	0	1	0	1	1	1	2	1	55.0472	56.2432	62.7484	50.8893	65.6204	51.7088	55.3402	52.7153	57.4143	55.1548	0
1277	1	0	0	1	1	0	0	0	0	1	0	1	0	1	2	1	55.0472	56.2432	62.7484	50.8893	65.6204	46.2806	55.3402	45.8998	58.9593	52.3248	0
1278	1	0	0	1	1	1	1	1	0	1	0	1	0	2	4	2	52.9497	56.2432	62.7484	45.271	53.7871	46.2806	55.3402	48.1717	55.8262	50.7479	1
1279	1	0	0	1	1	0	1	0	0	1	0	1	0	1	4	2	52.9497	56.2432	62.7484	45.271	58.5204	46.2806	55.3402	50.4435	55.461	51.9319	0
1280	1	0	0	1	1	1	1	0	0	1	0	1	0	0	4	2	50.8522	56.2432	62.7484	45.271	53.7871	46.2806	55.3402	39.0844	56.9423	48.4285	0
1281	1	0	0	1	1	0	0	1	0	1	0	1	0	2	3	2	57.1447	56.2432	62.7484	60.253	67.9871	57.1371	55.3402	59.5308	59.1635	59.5058	0
1282	0	0	0	1	1	0	1	0	0	1	0	1	0	2	4	2	52.9497	56.2432	62.7484	45.271	56.1537	46.2806	55.3402	41.3562	57.3984	49.2485	0
1283	1	0	0	1	1	0	1	0	0	1	1	1	0	1	3	2	55.0472	49.1708	62.7484	50.8893	46.6871	51.7088	55.3402	48.1717	55.3886	51.4923	1
1284	0	0	0	1	1	0	1	1	0	1	0	1	0	2	4	2	50.8522	56.2432	62.7484	45.271	53.7871	46.2806	55.3402	48.1717	54.9368	50.8187	0
1285	1	0	0	1	1	0	1	1	0	1	1	1	0	1	2	1	50.8522	27.9536	46.4764	57.9121	70.3537	40.8523	55.3402	57.259	41.5012	54.0984	0
1286	1	0	0	1	1	0	0	0	0	1	0	1	0	2	2	1	57.1447	56.2432	62.7484	57.9121	58.5204	57.1371	55.3402	54.9872	59.3097	56.8131	0
1287	0	0	0	1	1	1	1	1	0	1	0	1	0	1	3	2	48.7547	56.2432	62.7484	60.253	56.1537	57.1371	55.3402	52.7153	56.7696	56.5303	1
1288	0	0	0	1	1	0	1	1	0	1	1	1	0	1	3	2	52.9497	56.2432	55.897	48.5483	65.6204	57.1371	55.3402	59.5308	52.2203	57.1447	1
1289	1	0	0	1	1	0	0	0	0	1	0	1	0	0	2	1	57.1447	56.2432	62.7484	60.253	58.5204	57.1371	55.3402	59.5308	58.8911	58.3329	1
1290	1	0	0	1	1	0	0	0	0	1	0	1	0	0	3	2	57.1447	56.2432	46.4764	50.8893	58.5204	57.1371	55.3402	48.1717	53.8943	52.6541	0
1291	1	0	0	1	1	0	1	0	0	1	0	1	0	0	2	1	57.1447	56.2432	62.7484	62.5939	63.2537	57.1371	55.3402	61.8026	59.1101	59.8415	0
1292	1	0	0	1	1	0	0	0	0	1	0	1	0	0	3	2	50.8522	56.2432	46.4764	60.253	53.7871	57.1371	55.3402	48.1717	53.4266	53.5787	0
1293	1	0	0	1	1	0	1	0	0	1	0	1	0	0	3	2	55.0472	56.2432	46.4764	60.253	60.8871	57.1371	55.3402	48.1717	55.4097	54.3167	0
1294	0	0	0	1	1	1	0	0	0	1	1	1	0	1	4	2	46.6572	49.1708	62.7484	52.2938	60.8871	57.1371	55.3402	41.3562	54.0534	52.9744	0
1295	0	0	0	1	1	0	1	1	0	1	1	1	0	1	3	2	52.9497	56.2432	62.7484	48.5483	58.5204	46.2806	55.3402	54.9872	55.276	53.5815	1
1296	1	0	0	1	1	0	1	1	0	1	0	1	0	0	2	1	52.9497	56.2432	62.7484	53.2302	60.8871	51.7088	55.3402	45.8998	58.477	53.1712	1
1297	1	0	0	1	1	0	0	0	0	1	0	1	0	0	2	1	50.8522	56.2432	62.7484	57.9121	63.2537	57.1371	55.3402	61.8026	55.2736	59.4047	0
1298	1	0	0	1	1	0	0	1	0	1	0	1	0	0	2	1	52.9497	56.2432	62.7484	57.9121	65.6204	57.1371	55.3402	57.259	57.2338	58.432	0
1299	1	0	0	1	1	0	0	0	0	1	0	1	0	3	3	2	57.1447	56.2432	62.7484	55.5711	56.1537	57.1371	55.3402	50.4435	59.6602	55.0002	1
1300	1	0	0	1	1	0	0	0	0	1	1	1	0	0	4	2	52.9497	56.2432	62.7484	45.271	70.3537	46.2806	55.3402	61.8026	53.2946	56.3858	0
1301	1	0	0	1	1	0	0	0	0	1	0	1	0	0	2	1	52.9497	56.2432	62.7484	53.2302	60.8871	57.1371	55.3402	59.5308	55.428	57.7938	0
1302	0	0	0	1	1	0	1	0	0	1	0	1	0	3	4	2	55.0472	56.2432	62.7484	38.2482	51.4204	57.1371	55.3402	39.0844	56.8187	49.0944	1
1303	1	0	0	1	1	1	1	0	0	1	0	1	0	1	2	1	57.1447	56.2432	62.7484	57.9121	60.8871	57.1371	55.3402	59.5308	58.375	58.3015	1
1304	1	0	0	1	1	0	0	0	0	1	0	1	0	0	2	1	55.0472	56.2432	62.7484	34.5027	53.7871	57.1371	55.3402	45.8998	54.448	50.6608	1
1305	1	0	0	1	1	0	1	0	0	1	0	1	0	0	4	2	44.5597	27.9536	62.7484	28.8845	53.7871	57.1371	55.3402	45.8998	38.6641	49.7493	1
1306	1	0	0	1	1	1	1	1	0	1	0	1	0	0	3	2	52.9497	49.1708	62.7484	43.8665	56.1537	57.1371	55.3402	54.9872	51.4741	54.5921	1
1307	1	0	0	1	1	0	1	1	0	1	1	1	1	0	2	1	57.1447	56.2432	62.7484	48.5483	63.2537	57.1371	55.3402	50.4435	58.112	54.9059	0
1308	1	0	0	1	1	0	0	0	0	1	0	1	0	0	2	1	57.1447	56.2432	62.7484	60.253	65.6204	51.7088	55.3402	52.7153	60.6403	56.3826	0
1309	0	0	0	1	1	0	1	0	0	1	1	1	0	0	4	2	57.1447	56.2432	62.7484	47.612	63.2537	57.1371	55.3402	52.7153	57.3769	55.3736	1
1310	1	0	0	1	1	0	1	0	0	1	0	1	0	2	2	1	52.9497	56.2432	62.7484	53.2302	63.2537	57.1371	55.3402	61.8026	54.9947	58.6846	0
1311	1	0	0	1	1	1	0	0	0	1	0	1	0	0	3	2	57.1447	56.2432	62.7484	50.8893	60.8871	57.1371	55.3402	54.9872	57.6253	56.1324	1
1312	1	0	0	1	1	0	0	0	0	1	0	1	0	1	2	1	57.1447	56.2432	62.7484	57.9121	60.8871	57.1371	55.3402	52.7153	59.8791	56.5088	0
1313	1	0	0	1	1	0	1	0	0	1	1	1	0	0	1	1	57.1447	56.2432	62.7484	63.9985	63.2537	57.1371	55.3402	59.5308	59.9619	59.4388	0
1314	1	0	0	1	1	0	0	0	0	1	0	1	0	1	4	2	52.9497	56.2432	62.7484	45.271	56.1537	46.2806	55.3402	39.0844	57.8997	48.6509	1
1315	1	0	0	1	1	0	0	0	0	1	0	1	0	1	2	1	57.1447	56.2432	62.7484	55.5711	60.8871	57.1371	55.3402	64.0745	56.7881	59.1719	0
1316	1	0	0	1	1	0	1	0	0	1	0	1	0	0	4	2	57.1447	56.2432	62.7484	49.9529	63.2537	57.1371	55.3402	59.5308	56.457	57.4909	0
1317	1	0	0	1	1	0	1	0	0	1	0	1	0	0	3	2	55.0472	56.2432	46.4764	57.9121	58.5204	57.1371	55.3402	57.259	52.7519	56.0891	1
1318	1	0	0	1	1	0	0	0	0	1	0	1	0	0	3	2	52.9497	56.2432	62.7484	60.253	58.5204	57.1371	55.3402	59.5308	57.1123	58.4746	0
1319	1	0	0	1	1	0	1	1	0	1	0	1	0	0	3	2	55.0472	56.2432	62.7484	50.8893	60.8871	57.1371	55.3402	48.1717	58.24	54.4106	0
1320	1	0	0	1	1	0	0	0	0	1	0	1	0	0	2	1	57.1447	56.2432	55.897	62.5939	70.3537	57.1371	55.3402	64.0745	56.6374	60.7325	0
1321	0	0	0	1	1	1	0	0	0	1	0	1	0	0	3	2	57.1447	56.2432	62.7484	50.8893	58.5204	51.7088	55.3402	43.628	60.1049	51.8141	0
1322	1	0	0	1	1	0	1	0	0	1	0	1	0	0	3	2	55.0472	56.2432	62.7484	50.8893	56.1537	51.7088	55.3402	48.1717	58.1447	52.7868	1
1323	1	0	0	1	1	0	1	1	0	1	0	1	0	0	4	2	52.9497	56.2432	46.4764	47.612	56.1537	51.7088	55.3402	52.7153	50.2678	52.2058	0
1324	1	0	0	1	1	0	0	0	0	1	0	1	0	0	3	2	55.0472	56.2432	62.7484	60.253	60.8871	51.7088	55.3402	50.4435	60.1162	55.2694	0
1325	1	0	0	1	1	0	0	0	0	1	0	1	0	0	2	1	57.1447	56.2432	62.7484	62.5939	65.6204	35.424	55.3402	64.0745	58.8403	56.583	0
1326	1	0	0	1	1	0	0	0	0	1	0	1	0	1	3	2	48.7547	27.9536	46.4764	60.253	56.1537	57.1371	55.3402	59.5308	40.1635	56.4441	1
1327	0	0	0	1	1	0	0	1	0	1	0	1	0	1	4	2	50.8522	56.2432	50.7585	47.612	58.5204	57.1371	55.3402	59.5308	49.2613	55.7663	1
1328	1	0	0	1	1	0	0	0	0	1	0	1	0	0	2	1	52.9497	56.2432	62.7484	62.5939	65.6204	57.1371	55.3402	64.0745	56.898	60.874	0
1329	0	0	0	1	1	0	0	0	0	1	0	1	0	1	4	2	52.9497	56.2432	62.7484	47.612	53.7871	57.1371	55.3402	59.5308	53.8217	56.135	0
1330	1	0	0	1	1	0	0	0	0	1	1	1	0	0	3	2	44.5597	27.9536	46.4764	53.2302	65.6204	51.7088	55.3402	54.9872	37.9482	54.5523	0
1331	1	0	0	1	1	1	1	0	0	1	0	1	0	1	3	2	57.1447	56.2432	62.7484	60.253	60.8871	35.424	55.3402	57.259	59.6241	53.8792	0
1332	1	0	0	1	1	0	0	0	0	1	0	1	0	0	3	2	57.1447	56.2432	62.7484	60.253	60.8871	51.7088	55.3402	50.4435	61.0055	55.1986	0
1333	1	1	0	1	1	0	1	1	0	1	0	1	1	1	3	2	46.6572	56.2432	42.1943	60.253	60.8871	35.424	55.3402	61.8026	47.6477	53.6696	1
1334	1	1	0	1	1	0	1	0	1	1	0	1	1	0	2	1	50.8522	56.2432	62.7484	62.5939	53.7871	57.1371	55.3402	52.7153	58.175	56.4909	0
1335	0	1	0	1	1	0	0	0	0	1	1	1	1	0	3	2	48.7547	56.2432	50.7585	48.5483	46.6871	57.1371	55.3402	57.259	48.7665	53.9033	0
1336	0	1	0	1	1	0	1	1	0	1	0	1	1	1	4	2	48.7547	56.2432	62.7484	45.271	58.5204	46.2806	55.3402	45.8998	54.6849	50.8785	0
1337	1	1	0	1	1	0	1	0	0	1	0	1	1	1	4	2	44.5597	27.9536	50.7585	31.2254	56.1537	46.2806	55.3402	59.5308	32.5827	50.8518	1
1338	0	1	0	1	1	0	0	0	0	1	0	1	0	3	4	2	52.9497	56.2432	62.7484	56.9757	60.8871	57.1371	55.3402	52.7153	57.8667	56.5206	0
1339	1	1	0	1	1	0	1	0	0	1	0	1	0	0	3	2	48.7547	56.2432	62.7484	53.2302	60.8871	57.1371	55.3402	59.5308	53.6492	57.9355	1
1340	1	1	0	1	1	1	0	0	0	1	0	1	0	0	3	2	50.8522	42.0984	41.7661	50.8893	56.1537	51.7088	55.3402	45.8998	45.2371	50.2922	0
1341	1	1	0	1	1	0	0	0	0	1	0	1	1	2	2	1	57.1447	56.2432	62.7484	50.8893	58.5204	46.2806	55.3402	52.7153	58.1403	53.167	0
1342	0	1	0	1	1	0	0	0	0	1	1	1	1	2	5	3	46.6572	42.0984	50.7585	26.5436	58.5204	35.424	55.3402	57.259	37.9224	47.996	0
1343	1	1	0	1	1	0	1	0	0	1	0	1	0	0	4	2	52.9497	56.2432	62.7484	45.271	53.7871	46.2806	55.3402	43.628	56.8289	49.5528	0
1344	1	1	0	1	1	0	0	1	0	1	0	1	0	0	3	2	50.8522	27.9536	51.6149	48.5483	51.4204	46.2806	55.3402	59.5308	39.7093	52.5286	1
1345	1	1	0	1	1	0	1	1	0	1	0	1	0	1	4	2	52.9497	56.2432	62.7484	45.271	56.1537	46.2806	55.3402	43.628	56.897	49.846	0
1346	0	1	0	1	1	0	1	0	0	1	0	1	0	0	2	1	52.9497	49.1708	62.7484	53.2302	60.8871	51.7088	55.3402	52.7153	54.4892	54.8422	0
1347	0	1	0	1	1	0	1	0	0	1	0	1	0	1	3	2	50.8522	56.2432	62.7484	43.8665	49.0537	57.1371	55.3402	39.0844	56.3738	49.722	1
1348	1	1	0	1	1	0	0	0	0	1	0	1	0	0	4	2	55.0472	42.0984	62.7484	42.9301	53.7871	46.2806	34.2708	43.628	56.2132	44.86	0
1349	0	1	0	1	1	0	0	0	0	1	0	1	1	0	3	2	57.1447	56.2432	55.897	50.8893	60.8871	57.1371	55.3402	52.7153	55.9511	54.9486	0
1350	1	1	0	1	1	0	1	1	0	1	0	1	0	1	4	2	52.9497	56.2432	62.7484	45.271	58.5204	46.2806	55.3402	41.3562	57.4664	49.5417	0
1351	1	1	0	1	1	0	1	0	1	1	0	1	0	2	4	2	50.8522	56.2432	62.7484	45.271	51.4204	46.2806	55.3402	50.4435	54.3673	51.1231	0
1352	1	0	0	1	1	0	1	1	0	1	1	1	0	0	2	1	52.9497	56.2432	55.897	62.5939	70.3537	57.1371	55.3402	52.7153	57.3655	57.8864	1
1353	1	0	0	1	1	0	1	0	0	1	0	1	0	1	3	2	48.7547	56.2432	46.4764	50.8893	56.1537	51.7088	55.3402	54.9872	48.8055	53.3995	0
1354	0	0	0	1	1	0	0	0	0	1	0	1	0	2	5	3	48.7547	56.2432	62.7484	45.271	58.5204	57.1371	55.3402	59.5308	51.595	56.5384	0
1355	0	0	0	1	1	1	1	0	0	1	0	1	0	1	4	2	52.9497	27.9536	62.7484	40.5892	53.7871	46.2806	34.2708	34.5407	51.7776	41.9727	1
1356	0	0	0	1	1	1	1	0	0	1	0	1	0	1	4	2	52.9497	27.9536	62.7484	45.271	58.5204	46.2806	34.2708	43.628	51.0766	45.5987	0
1357	1	0	0	1	1	0	0	0	0	1	0	1	0	1	4	2	57.1447	56.2432	62.7484	45.271	60.8871	46.2806	34.2708	45.8998	62.3571	46.8343	0
1358	1	0	0	1	1	1	0	1	0	1	0	1	0	2	3	2	52.9497	56.2432	55.897	60.253	53.7871	57.1371	55.3402	54.9872	55.8033	56.1067	0
1359	1	0	0	1	1	0	1	0	0	1	0	1	0	1	4	2	52.9497	56.2432	62.7484	40.5892	53.7871	46.2806	55.3402	48.1717	54.6578	50.0986	1
1360	1	0	0	1	1	0	0	1	0	1	0	1	0	1	4	2	52.9497	56.2432	62.7484	45.271	51.4204	46.2806	55.3402	34.5407	58.7663	46.8694	1
1361	1	0	0	1	1	0	0	0	0	1	1	1	0	1	4	2	52.9497	56.2432	62.7484	40.5892	51.4204	46.2806	55.3402	39.0844	56.5952	47.4152	0
1362	1	0	0	1	1	0	0	0	0	1	0	1	0	2	4	2	25.6823	56.2432	62.7484	38.2482	51.4204	46.2806	55.3402	39.0844	44.4491	48.0113	1
1363	0	0	0	1	1	0	0	0	0	1	0	1	1	1	2	1	57.1447	56.2432	62.7484	53.2302	51.4204	57.1371	55.3402	48.1717	59.4412	53.4915	1
1364	0	0	0	1	1	0	0	0	0	1	0	1	1	1	2	1	57.1447	56.2432	62.7484	53.2302	51.4204	57.1371	55.3402	48.1717	59.4412	53.4915	1
1365	1	0	0	1	1	0	1	0	0	1	0	1	0	0	4	2	55.0472	56.2432	62.7484	47.612	56.1537	57.1371	55.3402	45.8998	57.7874	52.7721	1
1366	1	0	0	1	1	0	1	0	0	1	0	1	0	2	4	2	52.9497	56.2432	62.7484	49.9529	58.5204	57.1371	55.3402	57.259	55.0434	56.4485	0
1367	1	0	0	1	1	0	1	0	0	1	0	1	1	0	4	2	55.0472	56.2432	51.6149	47.612	58.5204	57.1371	55.3402	36.8125	56.3257	49.7224	0
1368	1	0	0	1	1	0	0	0	0	1	0	1	0	2	4	2	50.8522	56.2432	62.7484	52.2938	56.1537	46.2806	55.3402	48.1717	56.7573	52.0859	0
1369	1	0	0	1	1	0	0	0	0	1	0	1	0	1	4	2	57.1447	56.2432	37.484	35.9073	56.1537	57.1371	55.3402	59.5308	44.7254	52.5013	0
1370	1	0	0	1	1	0	1	1	0	1	0	1	1	0	4	2	55.0472	56.2432	51.6149	47.612	67.9871	57.1371	55.3402	50.4435	53.5898	54.4806	1
1371	1	0	0	1	1	1	1	0	0	1	0	1	0	0	3	2	52.9497	49.1708	50.7585	50.8893	60.8871	51.7088	55.3402	59.5308	48.5937	55.2842	0
1372	0	0	0	1	1	0	0	0	0	1	0	1	1	1	5	3	27.7798	42.0984	62.7484	33.5664	41.9537	40.8523	44.8055	41.3562	40.4931	43.4082	0
1373	1	0	0	1	1	0	0	0	0	1	0	1	0	1	3	2	55.0472	56.2432	62.7484	60.253	65.6204	57.1371	55.3402	50.4435	60.2115	56.8932	1
1374	1	0	0	1	1	0	1	0	0	1	0	1	0	2	3	2	50.8522	56.2432	62.7484	55.5711	56.1537	57.1371	55.3402	54.9872	55.9893	56.4078	1
1375	1	0	0	1	1	1	0	0	0	1	0	1	0	0	2	1	57.1447	56.2432	62.7484	62.5939	58.5204	57.1371	55.3402	57.259	59.9766	58.06	0
1376	1	0	0	1	1	0	1	1	0	1	0	1	0	2	5	3	55.0472	49.1708	46.4764	49.9529	63.2537	51.7088	55.3402	61.8026	47.4564	55.6079	1
1377	1	0	0	1	1	0	0	0	0	1	0	1	0	0	3	2	52.9497	56.2432	62.7484	50.8893	53.7871	51.7088	55.3402	48.1717	57.1873	52.5644	1
1378	1	0	0	1	1	0	1	0	0	1	0	1	0	0	3	2	50.8522	42.0984	62.7484	50.8893	53.7871	51.7088	55.3402	48.1717	51.3304	52.392	0
1379	0	0	0	1	1	0	1	1	0	1	0	1	0	0	4	2	42.4622	49.1708	62.7484	42.9301	56.1537	57.1371	55.3402	54.9872	46.7936	54.8163	1
1380	1	0	0	1	1	0	0	0	0	1	0	1	0	1	2	1	50.8522	56.2432	62.7484	53.2302	58.5204	57.1371	55.3402	43.628	57.9801	53.3886	1
1381	1	0	0	1	1	0	0	0	0	1	0	1	0	1	3	2	52.9497	56.2432	62.7484	46.2074	58.5204	57.1371	55.3402	50.4435	55.6129	54.1364	1
1382	1	0	0	1	1	0	1	0	0	1	0	1	0	0	4	2	55.0472	49.1708	62.7484	56.9757	60.8871	51.7088	55.3402	54.9872	55.8118	55.8884	0
1383	0	0	0	1	1	0	0	1	0	1	0	1	0	1	3	2	52.9497	56.2432	62.7484	48.5483	58.5204	46.2806	55.3402	43.628	57.7829	50.5938	1
1384	0	0	0	1	1	1	0	0	0	1	0	1	0	1	4	2	50.8522	56.2432	62.7484	45.271	58.5204	46.2806	55.3402	48.1717	55.073	51.4052	1
1385	1	0	0	1	1	1	1	0	0	1	1	1	0	1	2	1	48.7547	56.2432	42.1943	46.2074	51.4204	35.424	55.3402	57.259	45.7625	49.2829	0
1386	0	0	0	1	1	1	0	0	0	1	0	1	0	1	3	2	46.6572	56.2432	62.7484	50.8893	60.8871	57.1371	55.3402	52.7153	53.6798	55.889	0
1387	1	0	0	1	1	0	1	1	0	1	0	1	0	0	2	1	57.1447	56.2432	62.7484	53.2302	63.2537	57.1371	55.3402	54.9872	58.2775	56.7503	0
1388	1	0	0	1	1	0	0	0	0	1	0	1	0	0	3	2	57.1447	56.2432	50.7585	57.9121	58.5204	51.7088	55.3402	52.7153	56.0447	54.1522	0
1389	1	0	0	1	1	0	1	1	0	1	0	1	0	0	2	1	57.1447	56.2432	50.7585	62.5939	63.2537	57.1371	55.3402	52.7153	57.3083	56.4253	1
1390	0	0	0	1	1	0	0	0	0	1	0	1	0	0	3	2	57.1447	56.2432	62.7484	60.253	70.3537	57.1371	55.3402	64.0745	58.2288	60.9941	1
1391	0	0	0	1	1	0	0	1	0	1	1	1	0	1	3	2	38.2673	56.2432	62.7484	53.2302	49.0537	57.1371	55.3402	45.8998	51.8701	53.2382	0
1392	0	0	0	1	1	0	0	0	0	1	0	1	0	1	2	1	52.9497	56.2432	62.7484	50.8893	58.5204	46.2806	55.3402	45.8998	57.8657	51.516	0
1393	1	0	0	1	1	0	0	0	0	1	1	1	0	0	2	1	52.9497	56.2432	62.7484	62.5939	65.6204	57.1371	55.3402	64.0745	56.898	60.874	0
1394	0	0	0	1	1	0	0	0	0	1	1	1	0	0	2	1	52.9497	56.2432	55.897	53.2302	60.8871	57.1371	55.3402	64.0745	52.2496	58.4026	0
1395	0	0	0	1	1	0	0	1	0	1	0	1	0	1	3	2	50.8522	56.2432	41.7661	50.8893	60.8871	57.1371	55.3402	45.8998	50.2999	52.1592	0
1396	1	0	0	1	1	1	0	1	0	1	1	1	1	1	4	2	50.8522	49.1708	62.7484	38.2482	51.4204	57.1371	55.3402	45.8998	51.0521	50.9071	1
1397	1	0	0	1	1	0	1	0	0	1	0	1	1	0	4	2	34.0723	42.0984	46.4764	31.2254	37.2204	35.424	55.3402	64.0745	30.2778	47.8574	0
1398	1	0	0	1	1	1	0	0	0	1	1	1	0	0	4	2	52.9497	49.1708	62.7484	47.612	58.5204	51.7088	55.3402	54.9872	52.5177	54.3674	0
1399	1	0	0	1	1	0	1	0	0	1	0	1	1	3	2	1	57.1447	56.2432	62.7484	57.9121	63.2537	57.1371	55.3402	52.7153	59.9472	56.802	1
1400	1	0	0	1	1	1	0	1	0	1	0	1	1	3	5	3	57.1447	56.2432	54.1842	35.9073	60.8871	40.8523	44.8055	50.4435	54.3159	46.9876	1
1401	0	0	0	1	1	0	0	1	0	1	0	1	1	0	2	1	52.9497	56.2432	62.7484	57.9121	58.5204	57.1371	55.3402	48.1717	59.035	55.1621	1
1402	1	0	0	1	1	0	1	1	1	1	0	1	0	3	4	2	46.6572	27.9536	62.7484	42.9301	58.5204	40.8523	44.8055	45.8998	45.3405	47.0738	0
1403	0	0	0	1	1	0	0	0	0	1	0	1	0	2	4	2	50.8522	35.026	51.6149	28.8845	65.6204	46.2806	55.3402	45.8998	40.7029	48.0972	0
1404	0	0	0	1	1	1	0	0	0	1	0	1	0	1	2	1	50.8522	56.2432	62.7484	53.2302	58.5204	57.1371	55.3402	52.7153	55.9746	55.7788	1
1405	0	0	0	1	1	0	0	0	0	1	0	1	0	1	4	2	57.1447	56.2432	62.7484	56.9757	67.9871	57.1371	55.3402	54.9872	59.3484	57.8562	0
1406	1	0	0	1	1	0	0	0	0	1	0	1	0	1	3	2	52.9497	27.9536	62.7484	60.253	65.6204	57.1371	23.7361	57.259	53.9528	52.189	1
1407	0	0	0	1	1	0	0	0	0	1	0	1	0	0	4	2	57.1447	56.2432	55.897	56.9757	65.6204	57.1371	55.3402	54.9872	57.1047	56.9767	0
1408	1	0	0	1	1	1	1	0	0	1	0	1	0	0	3	2	57.1447	56.2432	62.7484	60.253	65.6204	57.1371	55.3402	57.259	59.5967	58.615	0
1409	1	0	0	1	1	0	0	0	0	1	0	1	0	0	4	2	55.0472	56.2432	55.897	47.612	58.5204	57.1371	55.3402	48.1717	55.1785	53.0766	0
1410	1	0	0	1	1	0	0	0	0	1	0	1	0	1	4	2	55.0472	56.2432	62.7484	45.271	60.8871	46.2806	34.2708	36.8125	63.4732	44.5149	0
1411	1	0	0	1	1	0	1	0	0	1	0	1	0	1	2	1	55.0472	56.2432	62.7484	50.8893	56.1537	46.2806	55.3402	54.9872	56.6815	53.5421	0
1412	1	0	0	1	1	0	1	1	0	1	1	1	0	1	4	2	52.9497	56.2432	62.7484	45.271	56.1537	46.2806	55.3402	54.9872	54.3901	52.8338	0
1413	1	0	0	1	1	0	0	0	0	1	0	1	0	1	2	1	52.9497	56.2432	62.7484	50.8893	58.5204	46.2806	55.3402	41.3562	58.8684	50.3209	0
1414	1	0	0	1	1	0	1	0	0	1	0	1	0	1	3	2	55.0472	56.2432	62.7484	50.8893	60.8871	51.7088	55.3402	50.4435	57.7795	53.9708	0
1415	0	0	0	1	1	0	0	0	0	1	0	1	0	0	1	1	55.0472	56.2432	62.7484	59.3166	63.2537	35.424	55.3402	54.9872	59.0705	53.5159	0
1416	1	0	0	1	1	0	1	0	0	1	1	1	0	1	2	1	50.8522	56.2432	62.7484	57.9121	65.6204	57.1371	55.3402	59.5308	55.8431	59.1004	0
1417	0	0	0	1	1	0	1	1	0	1	0	1	0	0	2	1	57.1447	56.2432	62.7484	62.5939	58.5204	57.1371	55.3402	64.0745	58.4725	59.8526	1
1418	1	0	0	1	1	1	0	0	0	1	0	1	0	1	2	1	55.0472	56.2432	62.7484	62.5939	56.1537	57.1371	55.3402	61.8026	58.0164	59.0327	0
1419	1	0	0	1	1	0	0	0	0	1	0	1	0	1	4	2	55.0472	56.2432	62.7484	45.271	56.1537	46.2806	34.2708	43.628	61.8329	45.7211	0
1420	0	0	0	1	1	0	1	0	1	1	0	1	0	0	3	2	52.9497	56.2432	62.7484	50.8893	60.8871	57.1371	55.3402	48.1717	57.3507	54.4814	0
1421	1	0	0	1	1	0	0	0	0	1	0	1	0	0	3	2	48.7547	56.2432	50.7585	50.8893	60.8871	57.1371	55.3402	59.5308	49.2578	56.5848	1
1422	1	0	0	1	1	0	0	0	0	1	0	1	0	0	2	1	57.1447	56.2432	55.897	62.5939	65.6204	57.1371	55.3402	64.0745	56.5012	60.146	1
1423	0	0	0	1	1	0	0	0	0	1	0	1	0	1	3	2	52.9497	56.2432	62.7484	48.5483	56.1537	57.1371	55.3402	50.4435	56.1289	54.1679	0
1424	0	0	0	1	1	0	0	0	0	1	0	1	0	0	2	1	57.1447	56.2432	62.7484	62.5939	63.2537	57.1371	55.3402	61.8026	59.1101	59.8415	0
1425	1	0	0	1	1	0	0	1	0	1	0	1	0	0	4	2	52.9497	56.2432	62.7484	35.9073	56.1537	46.2806	55.3402	43.628	54.5604	48.5474	0
1426	1	0	0	1	1	0	1	0	0	1	0	1	0	0	3	2	55.0472	56.2432	62.7484	60.253	60.8871	57.1371	55.3402	57.259	58.5712	58.0994	0
1427	0	0	0	1	1	0	1	0	0	1	0	1	0	1	3	2	52.9497	56.2432	62.7484	48.5483	51.4204	57.1371	55.3402	61.8026	53.4859	56.5692	0
1428	0	0	0	1	1	0	0	0	0	1	0	1	0	3	2	1	52.9497	56.2432	62.7484	50.8893	60.8871	57.1371	55.3402	59.5308	54.8438	57.4692	0
1429	0	0	0	1	1	0	0	0	0	1	0	1	0	0	4	2	57.1447	56.2432	62.7484	45.271	98.7537	46.2806	55.3402	98.1519	47.8685	69.3236	0
1430	1	0	0	1	1	0	0	0	0	1	0	1	0	0	4	2	57.1447	56.2432	62.7484	38.2482	60.8871	57.1371	55.3402	45.8998	56.4763	51.9891	0
1431	1	0	0	1	1	0	0	0	0	1	0	1	0	2	2	1	57.1447	56.2432	62.7484	53.2302	60.8871	57.1371	44.8055	59.5308	59.23	55.6251	1
1432	1	0	0	1	1	1	0	0	0	1	0	1	0	0	4	2	48.7547	56.2432	62.7484	49.9529	58.5204	57.1371	55.3402	59.5308	52.7633	57.1877	0
1433	1	0	0	1	1	0	1	0	0	1	0	1	0	0	1	1	57.1447	56.2432	62.7484	54.6348	56.1537	57.1371	55.3402	43.628	60.9306	53.0776	1
1434	1	0	0	1	1	0	0	0	0	1	1	1	0	0	4	2	55.0472	56.2432	62.7484	45.271	53.7871	57.1371	55.3402	52.7153	55.631	53.9469	0
1435	0	0	0	1	1	0	0	0	0	1	0	1	0	1	4	2	50.8522	56.2432	62.7484	54.6348	49.0537	57.1371	55.3402	57.259	55.05	55.9958	1
1436	1	0	0	1	1	0	0	0	0	1	0	1	0	1	4	2	34.0723	56.2432	62.7484	47.612	58.5204	46.2806	55.3402	57.259	46.5366	54.6867	0
1437	1	0	0	1	1	0	0	1	0	1	0	1	0	0	3	2	55.0472	56.2432	62.7484	48.5483	56.1537	51.7088	55.3402	48.1717	57.5606	52.4622	0
1438	0	0	0	1	1	0	0	0	0	1	0	1	0	3	4	2	50.8522	56.2432	62.7484	38.2482	56.1537	57.1371	55.3402	50.4435	52.6693	52.8102	0
1439	0	0	0	1	1	0	0	0	0	1	0	1	0	1	2	1	52.9497	56.2432	62.7484	60.253	63.2537	57.1371	55.3402	52.7153	58.7526	57.2683	1
1440	1	0	0	1	1	0	1	0	0	1	0	1	0	0	4	2	57.1447	56.2432	62.7484	45.271	67.9871	57.1371	55.3402	54.9872	56.4276	56.2329	0
1441	0	0	0	1	1	0	1	1	0	1	1	1	0	1	4	2	52.9497	56.2432	62.7484	52.2938	67.9871	57.1371	55.3402	52.7153	56.9027	56.751	0
1442	0	0	0	1	1	0	0	0	0	1	1	1	0	1	4	2	50.8522	56.2432	46.4764	56.9757	60.8871	57.1371	55.3402	52.7153	51.8103	55.199	0
1443	1	0	0	1	1	1	1	0	0	1	1	1	0	1	4	2	52.9497	56.2432	62.7484	56.9757	63.2537	57.1371	55.3402	52.7153	57.9348	56.8138	0
1444	1	0	0	1	1	0	1	0	0	1	0	1	0	1	3	2	55.0472	56.2432	62.7484	60.253	65.6204	57.1371	55.3402	57.259	58.7074	58.6858	0
1445	1	0	0	1	1	0	1	0	0	1	0	1	0	0	3	2	57.1447	56.2432	62.7484	60.253	65.6204	57.1371	55.3402	57.259	59.5967	58.615	1
1446	1	0	0	1	1	0	1	0	0	1	0	1	0	0	4	2	57.1447	56.2432	55.897	54.6348	65.6204	35.424	55.3402	59.5308	55.6813	53.6978	0
1447	0	0	0	1	1	0	0	0	0	1	0	1	0	0	4	2	50.8522	56.2432	62.7484	56.9757	67.9871	57.1371	55.3402	59.5308	55.6775	59.2638	0
1448	1	0	0	1	1	0	0	0	0	1	0	1	0	2	4	2	57.1447	56.2432	62.7484	52.2938	58.5204	57.1371	55.3402	48.1717	59.4118	54.2413	1
1449	1	0	0	1	1	0	1	0	0	1	0	1	0	1	3	2	57.1447	56.2432	62.7484	60.253	65.6204	57.1371	55.3402	54.9872	60.0981	58.0175	0
1450	1	0	0	1	1	0	0	0	0	1	0	1	0	1	2	1	50.8522	56.2432	62.7484	62.5939	65.6204	57.1371	55.3402	59.5308	57.0114	59.7497	0
1451	1	0	0	1	1	0	0	0	0	1	0	1	0	0	3	2	50.8522	56.2432	62.7484	50.8893	56.1537	57.1371	55.3402	48.1717	56.3251	53.9658	0
1452	1	0	0	1	1	0	1	1	0	1	0	1	0	0	4	2	50.8522	27.9536	62.7484	42.9301	41.9537	57.1371	55.3402	57.259	41.9899	53.0064	0
1453	1	0	0	1	1	0	1	0	0	1	0	1	0	0	3	2	52.9497	56.2432	62.7484	50.8893	58.5204	57.1371	55.3402	43.628	58.2853	52.9931	0
1454	0	0	0	1	1	0	0	1	0	1	0	1	0	0	3	2	55.0472	56.2432	46.4764	50.8893	56.1537	57.1371	55.3402	52.7153	51.9341	53.6268	0
1455	1	0	0	1	1	0	0	0	0	1	1	1	0	2	2	1	46.6572	56.2432	62.7484	53.2302	58.5204	57.1371	55.3402	41.3562	56.7027	52.9327	0
1456	0	0	0	1	1	0	1	0	0	1	1	1	0	1	4	2	52.9497	56.2432	62.7484	45.271	56.1537	46.2806	55.3402	45.8998	56.3956	50.4436	0
1457	1	0	0	1	1	0	0	0	0	1	0	1	0	0	1	1	52.9497	56.2432	62.7484	63.9985	63.2537	57.1371	55.3402	64.0745	57.1804	60.7755	1
1458	1	0	0	1	1	0	1	0	0	1	0	1	0	2	1	1	52.9497	56.2432	62.7484	54.6348	46.6871	57.1371	55.3402	61.8026	54.8685	56.8268	0
1459	1	0	0	1	1	1	0	0	0	1	0	1	0	0	1	1	55.0472	56.2432	62.7484	61.6576	70.3537	57.1371	55.3402	59.5308	58.6927	60.0646	0
1460	1	0	0	1	1	0	0	0	0	1	0	1	0	1	4	2	57.1447	56.2432	62.7484	47.612	60.8871	57.1371	55.3402	64.0745	54.802	58.0681	0
1461	1	0	0	1	1	0	0	0	0	1	1	1	0	1	2	1	52.9497	56.2432	62.7484	62.5939	63.2537	57.1371	55.3402	64.0745	56.8299	60.5808	0
1462	1	0	0	1	1	0	1	0	0	1	0	1	0	1	3	2	52.9497	56.2432	62.7484	50.8893	60.8871	57.1371	55.3402	52.7153	56.3479	55.6765	1
1463	0	0	0	1	1	0	0	1	0	1	0	1	0	2	3	2	57.1447	56.2432	62.7484	60.253	58.5204	57.1371	55.3402	54.9872	59.8938	57.1378	0
1464	1	0	0	1	1	0	0	0	0	1	0	1	0	0	4	2	55.0472	56.2432	46.4764	56.9757	58.5204	57.1371	55.3402	50.4435	54.0224	54.1666	0
1465	1	0	0	1	1	0	1	0	0	1	0	1	0	1	4	2	55.0472	56.2432	55.897	49.9529	58.5204	57.1371	55.3402	43.628	56.7654	52.2061	0
1466	1	0	0	1	1	0	1	0	0	1	0	1	0	0	3	2	52.9497	56.2432	62.7484	48.5483	58.5204	57.1371	55.3402	45.8998	57.1998	53.266	0
1467	1	0	0	1	1	0	1	0	0	1	0	1	0	0	4	2	55.0472	56.2432	62.7484	42.9301	51.4204	57.1371	55.3402	64.0745	52.472	56.3167	0
1468	1	0	0	1	1	1	1	0	0	1	0	1	0	0	4	2	48.7547	27.9536	33.6302	52.2938	51.4204	57.1371	55.3402	45.8998	36.9702	50.0692	1
1469	0	0	0	1	1	0	1	0	0	1	0	1	0	0	3	2	57.1447	56.2432	50.7585	60.253	58.5204	57.1371	55.3402	48.1717	57.5907	54.3191	0
1470	1	0	0	1	1	0	0	0	0	1	0	1	0	1	3	2	52.9497	56.2432	62.7484	48.5483	56.1537	46.2806	55.3402	43.628	57.7148	50.3006	0
1471	1	0	0	1	1	0	1	1	0	1	0	1	0	1	3	2	55.0472	49.1708	62.7484	50.8893	56.1537	57.1371	55.3402	45.8998	56.1215	53.105	0
1472	1	0	0	1	1	0	1	0	0	1	0	1	0	1	3	2	52.9497	56.2432	62.7484	48.5483	58.5204	46.2806	55.3402	45.8998	57.2815	51.1913	1
1473	0	0	0	1	1	0	1	0	0	1	0	1	0	1	4	2	48.7547	56.2432	62.7484	49.9529	56.1537	57.1371	55.3402	54.9872	53.6979	55.6994	0
1474	1	0	0	1	1	0	0	0	0	1	0	1	0	1	1	1	57.1447	56.2432	62.7484	63.9985	65.6204	57.1371	55.3402	64.0745	59.0273	60.9271	0
1475	1	0	0	1	1	0	0	0	0	1	0	1	0	2	3	2	55.0472	56.2432	62.7484	48.5483	58.5204	46.2806	55.3402	52.7153	56.6668	52.9132	1
1476	0	0	0	1	1	0	1	0	0	1	0	1	0	1	3	2	55.0472	56.2432	62.7484	60.253	56.1537	57.1371	55.3402	52.7153	59.4377	56.3178	0
1477	1	0	0	1	1	0	0	0	0	1	0	1	0	0	3	2	55.0472	56.2432	55.897	57.9121	58.5204	35.424	55.3402	52.7153	56.9096	51.5508	1
1478	0	0	0	1	1	0	0	0	0	1	0	1	0	2	2	1	55.0472	49.1708	46.4764	57.9121	63.2537	57.1371	55.3402	50.4435	51.9085	54.7613	0
1479	1	0	0	1	1	0	0	0	0	1	0	1	0	1	3	2	55.0472	56.2432	51.6149	60.253	58.5204	57.1371	55.3402	52.7153	55.9705	55.6583	1
1480	0	0	0	1	1	0	1	1	0	1	0	1	0	1	4	2	52.9497	56.2432	62.7484	56.9757	60.8871	57.1371	55.3402	50.4435	58.3681	55.9231	1
1481	0	0	0	1	1	0	0	0	0	1	0	1	0	1	3	2	52.9497	56.2432	62.7484	50.8893	60.8871	57.1371	55.3402	52.7153	56.3479	55.6765	1
1482	1	0	0	1	1	0	0	0	0	1	0	1	0	0	4	2	48.7547	27.9536	41.7661	45.271	63.2537	57.1371	55.3402	61.8026	34.6321	55.4405	0
1483	1	0	0	1	1	0	1	0	0	1	0	1	0	0	4	2	52.9497	56.2432	62.7484	49.9529	65.6204	57.1371	55.3402	59.5308	54.7463	57.9258	0
1484	1	0	0	1	1	0	0	0	0	1	0	1	0	0	2	1	57.1447	56.2432	62.7484	60.253	65.6204	57.1371	55.3402	59.5308	59.0954	59.2126	0
1485	0	0	0	1	1	0	0	0	0	1	0	1	0	0	4	2	50.8522	49.1708	41.3379	47.612	53.7871	57.1371	55.3402	43.628	47.1595	50.0692	1
1486	0	0	0	1	1	0	0	0	0	1	0	1	0	0	4	2	48.7547	49.1708	54.1842	47.612	49.0537	46.2806	55.3402	43.628	50.2949	48.5782	0
1487	1	0	0	1	1	0	0	0	0	1	0	1	0	0	4	2	52.9497	27.9536	41.3379	45.271	58.5204	57.1371	55.3402	54.9872	37.6428	52.8831	0
1488	1	0	0	1	1	1	0	1	0	1	0	1	0	0	4	2	50.8522	56.2432	62.7484	40.5892	60.8871	57.1371	55.3402	54.9872	52.3869	54.9164	1
1489	1	0	0	1	1	0	0	0	0	1	0	1	0	0	3	2	57.1447	56.2432	50.7585	50.8893	63.2537	46.2806	55.3402	52.7153	54.4693	52.7274	0
1490	0	0	0	1	1	0	1	0	1	1	0	1	0	1	4	2	52.9497	42.0984	50.7585	33.5664	58.5204	35.424	55.3402	41.3562	45.8526	44.5746	0
1491	1	0	0	1	1	0	1	0	0	1	0	1	0	1	5	3	42.4622	27.9536	62.7484	49.9529	32.4871	35.424	23.7361	48.1717	48.1514	40.47	1
1492	0	0	0	1	1	0	0	1	0	1	0	1	0	1	3	2	48.7547	56.2432	62.7484	50.8893	60.8871	57.1371	55.3402	61.8026	52.5637	58.2084	1
1493	0	0	0	1	1	0	0	1	0	1	0	1	0	2	4	2	44.5597	56.2432	62.7484	47.612	63.2537	57.1371	55.3402	52.7153	52.0407	55.7986	0
1494	1	0	0	1	1	0	0	0	0	1	0	1	0	1	3	2	57.1447	56.2432	62.7484	60.253	65.6204	57.1371	55.3402	57.259	59.5967	58.615	0
1495	1	0	0	1	1	0	0	0	0	1	1	1	0	0	4	2	57.1447	56.2432	62.7484	56.9757	65.6204	57.1371	55.3402	45.8998	61.2858	55.1727	0
1496	1	0	0	1	1	0	1	1	0	1	0	1	0	1	3	2	52.9497	56.2432	46.4764	41.5255	60.8871	57.1371	55.3402	57.259	47.8416	54.1806	0
1497	1	0	0	1	1	0	1	1	0	1	1	1	0	1	3	2	55.0472	56.2432	62.7484	50.8893	58.5204	57.1371	55.3402	43.628	59.1747	52.9223	1
1498	1	0	0	1	1	0	0	0	0	1	0	1	0	0	3	2	55.0472	49.1708	46.4764	50.8893	56.1537	57.1371	55.3402	48.1717	50.4531	52.3101	0
1499	0	0	0	1	1	1	1	1	0	1	0	1	0	0	2	1	52.9497	56.2432	55.897	62.5939	60.8871	57.1371	55.3402	61.8026	55.0876	59.1037	0
1500	1	0	0	1	1	0	1	0	0	1	0	1	0	0	3	2	55.0472	56.2432	62.7484	53.2302	56.1537	57.1371	55.3402	52.7153	57.6853	55.3439	0
1501	1	0	0	1	1	1	1	0	0	1	0	1	0	0	3	2	57.1447	56.2432	62.7484	50.8893	56.1537	57.1371	55.3402	54.9872	57.4891	55.546	1
1502	1	0	0	1	1	0	0	0	0	1	0	1	0	0	3	2	52.9497	56.2432	62.7484	60.253	60.8871	57.1371	55.3402	64.0745	56.1777	59.9629	0
1503	1	0	0	1	1	0	0	0	0	1	0	1	0	0	4	2	52.9497	56.2432	62.7484	47.612	65.6204	57.1371	55.3402	59.5308	54.1622	57.6011	1
1504	1	0	0	1	1	0	1	0	0	1	0	1	0	0	3	2	55.0472	56.2432	62.7484	60.253	58.5204	57.1371	55.3402	52.7153	59.5058	56.6111	0
1505	0	0	0	1	1	0	1	0	0	1	0	1	0	1	3	2	34.0723	56.2432	62.7484	50.8893	53.7871	57.1371	55.3402	41.3562	50.6461	52.4466	0
1506	1	0	0	1	1	0	1	1	0	1	0	1	0	0	5	3	55.0472	56.2432	62.7484	28.8845	58.5204	35.424	55.3402	52.7153	51.8416	48.1114	0
1507	1	0	0	1	1	0	1	1	0	1	0	1	0	0	3	2	48.7547	56.2432	62.7484	55.5711	60.8871	57.1371	55.3402	64.0745	53.2306	59.4552	0
1508	0	1	0	1	1	0	1	0	0	1	0	1	1	0	4	2	52.9497	56.2432	62.7484	45.271	56.1537	57.1371	55.3402	50.4435	55.3111	53.7134	0
1509	1	1	0	1	1	0	0	0	0	1	0	1	1	0	4	2	57.1447	56.2432	41.7661	49.9529	49.0537	51.7088	44.8055	52.7153	52.954	49.079	0
1510	0	1	0	1	1	0	1	0	0	1	0	1	1	1	4	2	34.0723	27.9536	62.7484	45.271	51.4204	40.8523	34.2708	34.5407	44.9143	41.9289	1
1511	1	1	0	1	1	0	0	1	1	1	0	1	1	1	4	2	52.9497	27.9536	37.484	38.2482	53.7871	40.8523	55.3402	64.0745	32.6475	50.2711	1
1512	0	1	0	1	1	0	1	0	0	1	0	1	1	1	4	2	55.0472	49.1708	62.7484	47.612	51.4204	51.7088	55.3402	43.628	55.7097	50.4291	0
1513	1	1	0	1	1	0	0	0	0	1	0	1	1	1	2	1	42.4622	27.9536	29.3481	55.5711	70.3537	29.9958	55.3402	64.0745	30.4982	52.3093	0
1514	1	1	0	1	1	0	0	0	0	1	0	1	1	0	3	2	50.8522	56.2432	41.7661	32.1618	56.1537	51.7088	55.3402	45.8998	45.5314	47.9382	0
1515	0	1	0	1	1	1	0	0	0	1	0	1	1	0	4	2	44.5597	56.2432	62.7484	45.271	46.6871	46.2806	55.3402	45.8998	52.5657	49.554	0
1516	1	1	0	1	1	1	1	1	0	1	0	1	1	0	3	2	50.8522	56.2432	62.7484	46.2074	53.7871	57.1371	55.3402	41.3562	56.5928	51.2306	0
1517	0	1	0	1	1	0	0	0	0	1	0	1	1	1	4	2	48.7547	49.1708	51.6149	47.612	53.7871	40.8523	55.3402	52.7153	47.6506	50.2977	0
1518	0	1	0	1	1	1	1	1	0	1	0	1	1	2	5	3	25.6823	27.9536	62.7484	38.2482	58.5204	40.8523	55.3402	34.5407	35.762	46.1721	1
1519	0	1	0	1	1	1	1	1	0	1	1	1	0	1	4	2	31.9748	27.9536	62.7484	45.271	53.7871	24.5675	55.3402	57.259	35.1553	49.2106	0
1520	0	1	0	1	1	1	1	1	0	1	0	1	1	0	4	2	55.0472	56.2432	62.7484	45.271	58.5204	46.2806	55.3402	50.4435	56.3503	51.8611	0
1521	0	1	0	1	1	0	0	0	0	1	0	1	0	0	3	2	57.1447	56.2432	62.7484	60.253	60.8871	57.1371	55.3402	54.9872	59.9619	57.431	0
1522	1	1	0	1	1	0	0	0	0	1	0	1	0	1	3	2	52.9497	56.2432	62.7484	48.5483	56.1537	46.2806	34.2708	36.8125	63.2655	44.4538	0
1523	0	1	0	1	1	0	1	0	0	1	0	1	0	1	4	2	52.9497	56.2432	62.7484	45.271	53.7871	46.2806	55.3402	52.7153	54.8234	51.943	1
1524	0	1	0	1	1	0	0	0	0	1	0	1	0	1	4	2	52.9497	56.2432	62.7484	45.271	53.7871	46.2806	55.3402	41.3562	57.3303	48.9553	0
1525	0	1	0	1	1	0	0	0	0	1	0	1	0	1	4	2	52.9497	56.2432	62.7484	45.271	49.0537	46.2806	55.3402	39.0844	57.6955	47.7713	0
1526	0	1	0	1	1	0	0	0	0	1	0	1	0	0	3	2	48.7547	42.0984	62.7484	55.5711	63.2537	57.1371	55.3402	57.259	49.8353	57.7126	1
1527	1	1	0	1	1	0	1	1	0	1	1	1	0	2	2	1	42.4622	56.2432	55.897	60.253	70.3537	46.2806	55.3402	61.8026	50.4107	58.2314	1
1528	0	1	0	1	1	1	1	0	0	1	1	1	1	0	4	2	52.9497	56.2432	51.6149	52.2938	63.2537	51.7088	55.3402	45.8998	54.7762	52.3818	1
1529	1	1	0	1	1	1	0	0	0	1	1	1	0	0	4	2	57.1447	56.2432	46.4764	47.612	70.3537	57.1371	55.3402	52.7153	52.4142	54.8608	0
1530	0	1	0	1	1	0	0	0	0	1	1	1	0	0	4	2	55.0472	56.2432	51.6149	52.2938	63.2537	46.2806	55.3402	50.4435	54.7037	52.4688	0
1531	0	0	0	1	1	0	0	0	0	1	0	1	0	2	3	2	38.2673	56.2432	55.897	46.2074	51.4204	57.1371	55.3402	64.0745	43.9992	56.7516	0
1532	1	0	0	1	1	1	1	1	0	1	0	1	0	0	4	2	55.0472	56.2432	55.897	49.9529	44.3204	57.1371	55.3402	61.8026	52.346	55.2272	0
1533	1	0	0	1	1	0	1	0	0	1	0	1	1	1	4	2	57.1447	56.2432	51.6149	47.612	49.0537	57.1371	55.3402	52.7153	53.4331	52.6615	0
1534	1	0	0	1	1	0	0	1	1	1	0	1	0	1	4	2	48.7547	56.2432	62.7484	45.271	56.1537	46.2806	23.7361	52.7153	59.1826	46.2967	0
1535	1	0	0	1	1	0	0	0	0	1	0	1	0	1	3	2	50.8522	56.2432	62.7484	48.5483	49.0537	46.2806	55.3402	48.1717	55.6184	50.6868	1
1536	0	0	0	1	1	0	0	0	0	1	0	1	0	0	3	2	57.1447	56.2432	62.7484	46.2074	56.1537	46.2806	55.3402	57.259	55.9012	53.4195	0
1537	1	0	0	1	1	0	0	1	0	1	0	1	0	3	5	3	36.1698	27.9536	62.7484	31.2254	44.3204	40.8523	55.3402	50.4435	34.5383	47.2675	1
1538	0	0	0	1	1	0	1	0	0	1	0	1	0	1	4	2	46.6572	56.2432	62.7484	45.271	53.7871	57.1371	55.3402	59.5308	50.5694	56.0228	1
1539	0	0	0	1	1	0	0	0	0	1	1	1	0	0	3	2	57.1447	56.2432	62.7484	50.8893	58.5204	57.1371	55.3402	48.1717	59.0613	54.0465	0
1540	0	0	0	1	1	0	0	0	0	1	0	1	0	1	4	2	52.9497	56.2432	62.7484	45.271	60.8871	46.2806	55.3402	48.1717	56.0304	51.6276	0
1541	1	0	0	1	1	0	0	0	0	1	1	1	0	0	3	2	57.1447	56.2432	62.7484	41.5255	56.1537	57.1371	55.3402	61.8026	53.6484	56.04	1
1542	1	0	0	1	1	1	0	0	0	1	1	1	0	1	4	2	57.1447	27.9536	62.7484	47.612	60.8871	46.2806	55.3402	48.1717	48.4583	51.3241	1
1543	0	0	0	1	1	0	0	0	0	1	0	1	0	1	3	2	57.1447	56.2432	62.7484	97.7079	70.3537	57.1371	55.3402	45.8998	71.5863	61.4081	0
1544	1	0	0	1	1	1	0	0	1	1	0	1	1	1	5	3	36.1698	27.9536	33.202	33.5664	44.3204	24.5675	55.3402	57.259	24.3588	43.7444	0
1545	0	0	0	1	1	0	0	0	0	1	0	1	1	0	4	2	38.2673	27.9536	37.484	28.8845	65.6204	46.2806	55.3402	50.4435	27.393	48.3864	1
1546	1	0	0	1	1	0	1	0	0	1	0	1	0	0	4	2	52.9497	56.2432	62.7484	56.9757	65.6204	57.1371	55.3402	54.9872	57.5015	57.7046	1
1547	1	0	0	1	1	0	1	0	0	1	0	1	0	0	4	2	57.1447	56.2432	62.7484	47.612	65.6204	57.1371	55.3402	52.7153	57.445	55.6668	0
1548	0	0	0	1	1	1	1	1	0	1	0	1	0	1	4	2	46.6572	42.0984	41.7661	28.8845	51.4204	46.2806	55.3402	45.8998	37.872	45.7583	0
1549	1	0	0	1	1	0	0	1	0	1	0	1	0	0	4	2	55.0472	56.2432	62.7484	28.8845	53.7871	57.1371	55.3402	43.628	53.5474	49.2841	0
1550	1	0	0	1	1	0	0	0	0	1	0	1	0	1	3	2	55.0472	56.2432	46.0482	60.253	53.7871	57.1371	55.3402	52.7153	54.0667	54.5955	0
1551	0	0	0	1	1	1	0	0	0	1	1	1	0	0	3	2	44.5597	56.2432	51.6149	53.2302	49.0537	57.1371	55.3402	43.628	51.5043	51.4754	1
1552	1	0	0	1	1	0	0	0	0	1	0	1	0	0	2	1	55.0472	56.2432	55.897	62.5939	60.8871	57.1371	55.3402	59.5308	56.4784	58.4353	1
1553	0	0	0	1	1	0	1	0	0	1	0	1	1	0	4	2	46.6572	49.1708	37.484	28.8845	60.8871	46.2806	55.3402	39.0844	40.7725	44.8938	0
1554	0	0	0	1	1	1	0	0	0	1	0	1	0	1	4	2	42.4622	42.0984	46.4764	49.9529	56.1537	57.1371	55.3402	48.1717	42.3994	52.4836	0
1555	0	0	0	1	1	1	1	0	0	1	0	1	0	1	2	1	50.8522	56.2432	62.7484	62.5939	60.8871	57.1371	55.3402	64.0745	55.8725	60.3584	1
1556	1	0	0	1	1	0	1	0	0	1	0	1	0	2	4	2	40.3648	56.2432	50.7585	42.9301	46.6871	57.1371	34.2708	52.7153	48.8563	48.1582	1
1557	0	0	0	1	1	0	1	1	0	1	0	1	0	1	3	2	52.9497	27.9536	62.7484	48.5483	49.0537	46.2806	34.2708	43.628	51.6221	44.8803	1
1558	1	0	0	1	1	0	0	0	0	1	0	1	0	1	4	2	55.0472	56.2432	62.7484	45.271	49.0537	46.2806	34.2708	32.2689	64.1355	41.8537	0
1559	1	0	0	1	1	0	1	1	0	1	0	1	0	1	4	2	52.9497	56.2432	62.7484	45.271	63.2537	46.2806	55.3402	36.8125	58.6054	48.9331	1
1560	1	0	0	1	1	0	1	0	0	1	0	1	0	0	3	2	50.8522	56.2432	62.7484	48.5483	53.7871	46.2806	55.3402	36.8125	58.2614	48.2855	0
1561	0	0	0	1	1	0	0	0	0	1	0	1	0	1	4	2	52.9497	56.2432	62.7484	45.271	51.4204	46.2806	55.3402	45.8998	56.2594	49.8571	1
1562	1	0	0	1	1	0	0	1	0	1	0	1	0	0	4	2	52.9497	56.2432	62.7484	45.271	51.4204	46.2806	55.3402	36.8125	58.2649	47.4669	0
1563	1	0	0	1	1	0	0	0	0	1	0	1	0	1	3	2	57.1447	56.2432	62.7484	60.253	63.2537	57.1371	55.3402	57.259	59.5286	58.3218	1
1564	1	0	0	1	1	0	1	0	0	1	0	1	0	0	4	2	57.1447	56.2432	55.897	42.9301	53.7871	57.1371	55.3402	50.4435	54.2621	52.3675	1
1565	0	0	0	1	1	1	1	1	0	1	0	1	0	1	5	3	44.5597	42.0984	42.1943	26.5436	46.6871	40.8523	44.8055	52.7153	36.9583	43.683	0
1566	1	0	0	1	1	0	0	1	0	1	1	1	0	2	4	2	29.8773	27.9536	62.7484	28.8845	58.5204	35.424	55.3402	54.9872	30.7327	49.0725	0
1567	1	0	0	1	1	0	1	1	0	1	0	1	0	0	3	2	57.1447	56.2432	55.897	60.253	63.2537	51.7088	55.3402	57.259	57.3939	56.6982	0
1568	0	0	0	1	1	0	0	0	0	1	0	1	0	1	3	2	57.1447	56.2432	62.7484	60.253	65.6204	57.1371	55.3402	54.9872	60.0981	58.0175	0
1569	0	0	0	1	1	0	0	0	0	1	0	1	0	1	2	1	50.8522	56.2432	55.897	60.253	49.0537	57.1371	55.3402	64.0745	52.7723	57.9813	0
1570	1	0	0	1	1	0	1	1	0	1	1	1	0	1	4	2	55.0472	56.2432	62.7484	40.5892	63.2537	46.2806	34.2708	39.0844	61.8716	44.7564	0
1571	0	0	0	1	1	0	1	0	0	1	0	1	0	1	3	2	50.8522	56.2432	62.7484	62.5939	58.5204	57.1371	55.3402	52.7153	58.3112	57.0774	0
1572	1	0	0	1	1	0	0	0	0	1	0	1	0	1	2	1	57.1447	56.2432	55.897	62.5939	65.6204	57.1371	55.3402	64.0745	56.5012	60.146	1
1573	0	0	0	1	1	0	0	1	0	1	0	1	0	0	2	1	48.7547	42.0984	62.7484	62.5939	56.1537	57.1371	55.3402	64.0745	49.8794	59.5995	0
1574	0	0	0	1	1	0	1	0	0	1	0	1	0	1	2	1	50.8522	56.2432	46.4764	55.5711	60.8871	57.1371	55.3402	54.9872	50.9585	55.6018	0
1575	0	0	0	1	1	0	0	1	0	1	0	1	0	1	3	2	44.5597	42.0984	62.7484	60.253	51.4204	46.2806	55.3402	64.0745	47.462	56.7554	1
1576	1	0	0	1	1	0	0	0	0	1	1	1	0	1	2	1	42.4622	56.2432	42.1943	62.5939	60.8871	57.1371	55.3402	64.0745	45.7882	58.8828	1
1577	1	0	0	1	1	1	1	1	0	1	0	1	0	1	3	2	52.9497	56.2432	41.7661	50.8893	65.6204	57.1371	55.3402	59.5308	48.3173	56.2601	1
1578	1	0	0	1	1	0	0	0	0	1	1	1	0	0	3	2	52.9497	56.2432	62.7484	53.2302	58.5204	51.7088	55.3402	52.7153	56.9049	54.6706	1
1579	1	0	0	1	1	0	1	0	0	1	0	1	0	2	2	1	55.0472	56.2432	62.7484	57.9121	65.6204	57.1371	55.3402	50.4435	59.6273	56.5685	0
1580	0	0	0	1	1	0	0	0	0	1	0	1	0	1	3	2	46.6572	56.2432	62.7484	60.253	58.5204	57.1371	55.3402	48.1717	56.951	55.6993	1
1581	1	0	0	1	1	0	0	1	0	1	0	1	0	1	4	2	52.9497	56.2432	62.7484	40.5892	46.6871	46.2806	34.2708	34.5407	61.5084	41.5795	1
1582	0	0	0	1	1	1	1	0	1	1	1	1	0	0	4	2	52.9497	49.1708	62.7484	47.612	53.7871	51.7088	55.3402	41.3562	55.3898	50.1956	1
1583	1	0	0	1	1	1	1	0	1	1	0	1	0	1	4	2	38.2673	27.9536	47.3328	35.9073	51.4204	35.424	55.3402	48.1717	32.4475	45.7716	0
1584	1	0	0	1	1	1	1	0	0	1	0	1	0	0	3	2	50.8522	49.1708	62.7484	50.8893	56.1537	51.7088	55.3402	48.1717	53.8822	52.8069	0
1585	1	0	0	1	1	1	1	0	0	1	0	1	0	1	5	3	57.1447	42.0984	62.7484	40.5892	56.1537	57.1371	55.3402	50.4435	50.9541	52.6792	1
1586	1	0	0	1	1	1	0	0	0	1	0	1	0	0	3	2	55.0472	56.2432	62.7484	50.8893	56.1537	57.1371	44.8055	50.4435	59.6258	52.3946	1
1587	1	0	0	1	1	0	1	1	0	1	0	1	0	2	4	2	50.8522	49.1708	62.7484	56.9757	63.2537	57.1371	55.3402	52.7153	54.5617	56.7631	1
1588	1	0	0	1	1	0	1	0	0	1	0	1	0	1	5	3	48.7547	42.0984	62.7484	24.2026	51.4204	51.7088	44.8055	52.7153	44.7341	47.6366	0
1589	1	0	0	1	1	1	1	0	0	1	0	1	0	1	4	2	48.7547	27.9536	62.7484	47.612	56.1537	57.1371	23.7361	48.1717	50.7527	47.0145	0
1590	0	0	0	1	1	0	0	0	0	1	0	1	0	1	3	2	52.9497	56.2432	46.4764	55.5711	63.2537	57.1371	55.3402	50.4435	52.9187	54.6291	0
1591	0	0	0	1	1	0	1	0	0	1	0	1	0	1	5	3	52.9497	56.2432	46.4764	33.5664	60.8871	57.1371	55.3402	52.7153	46.8582	51.8817	0
1592	1	0	0	1	1	0	0	0	0	1	0	1	1	0	4	2	57.1447	56.2432	62.7484	47.612	63.2537	57.1371	55.3402	39.0844	60.3852	51.7883	0
1593	1	0	0	1	1	0	1	0	0	1	0	1	0	0	4	2	57.1447	56.2432	55.897	47.612	65.6204	57.1371	55.3402	43.628	57.2749	52.6903	0
1594	0	0	0	1	1	0	0	0	0	1	1	1	0	1	4	2	57.1447	56.2432	62.7484	56.9757	60.8871	57.1371	55.3402	52.7153	59.6455	56.379	0
1595	0	0	0	1	1	0	1	0	0	1	0	1	0	1	4	2	52.9497	56.2432	50.7585	56.9757	63.2537	57.1371	55.3402	45.8998	55.6317	53.9952	0
1596	0	0	0	1	1	1	1	0	0	1	0	1	0	1	4	2	52.9497	56.2432	51.6149	56.9757	63.2537	57.1371	55.3402	50.4435	54.9009	55.2636	0
1597	1	0	0	1	1	0	0	1	0	1	0	1	0	0	4	2	57.1447	56.2432	51.6149	56.9757	63.2537	57.1371	55.3402	50.4435	56.6796	55.1219	1
1598	1	0	0	1	1	0	0	0	0	1	0	1	0	0	4	2	52.9497	56.2432	62.7484	56.9757	60.8871	57.1371	55.3402	48.1717	58.8695	55.3255	0
1599	1	0	0	1	1	0	1	0	0	1	0	1	0	1	3	2	57.1447	56.2432	62.7484	60.253	65.6204	57.1371	55.3402	57.259	59.5967	58.615	0
1600	1	0	0	1	1	0	0	0	0	1	0	1	0	1	3	2	57.1447	56.2432	62.7484	60.253	65.6204	57.1371	55.3402	57.259	59.5967	58.615	0
1601	1	0	0	1	1	1	1	0	0	1	0	1	0	0	4	2	52.9497	56.2432	62.7484	47.612	67.9871	57.1371	55.3402	57.259	54.7316	57.2968	0
1602	0	0	0	1	1	1	0	0	0	1	1	1	0	0	3	2	57.1447	56.2432	62.7484	55.5711	63.2537	57.1371	55.3402	59.5308	57.859	58.27	0
1603	1	0	0	1	1	0	0	0	0	1	0	1	0	2	4	2	57.1447	56.2432	62.7484	52.2938	60.8871	57.1371	55.3402	52.7153	58.4772	55.7296	0
1604	0	0	0	1	1	0	1	0	0	1	0	1	0	1	4	2	57.1447	56.2432	62.7484	45.271	60.8871	57.1371	55.3402	52.7153	56.7247	54.7557	0
1605	0	0	0	1	1	0	0	0	0	1	0	1	0	0	3	2	52.9497	56.2432	62.7484	60.253	65.6204	57.1371	55.3402	52.7153	58.8207	57.5616	0
1606	0	0	0	1	1	0	0	0	0	1	0	1	0	1	4	2	55.0472	56.2432	55.897	47.612	60.8871	57.1371	55.3402	52.7153	54.2439	54.5649	0
1607	1	0	0	1	1	0	0	0	0	1	0	1	0	0	4	2	57.1447	56.2432	62.7484	40.5892	67.9871	51.7088	55.3402	48.1717	56.8043	52.7536	0
1608	0	0	0	1	1	0	0	1	0	1	0	1	0	1	5	3	48.7547	27.9536	29.3481	31.2254	46.6871	29.9958	55.3402	50.4435	29.4185	42.2029	0
1609	0	0	0	1	1	0	0	0	0	1	0	1	0	0	4	2	44.5597	49.1708	46.4764	47.612	58.5204	51.7088	55.3402	45.8998	45.7987	50.8681	0
1610	1	0	0	1	1	0	0	0	0	1	0	1	0	1	2	1	52.9497	56.2432	41.7661	55.5711	41.9537	40.8523	55.3402	64.0745	47.9246	52.0603	1
1611	1	0	0	1	1	0	1	1	0	1	0	1	0	0	3	2	52.9497	49.1708	62.7484	50.8893	56.1537	51.7088	55.3402	48.1717	54.7716	52.736	0
1612	1	0	0	1	1	1	1	0	0	1	0	1	0	1	3	2	50.8522	56.2432	62.7484	48.5483	53.7871	46.2806	23.7361	45.8998	62.3258	44.5945	0
1613	1	0	0	1	1	0	1	1	0	1	0	1	1	2	3	2	34.0723	27.9536	32.7737	46.2074	51.4204	57.1371	55.3402	41.3562	29.9565	48.4526	1
1614	1	0	0	1	1	0	0	0	0	1	0	1	1	1	4	2	48.7547	27.9536	62.7484	40.5892	53.7871	46.2806	34.2708	32.2689	50.5002	41.5168	0
1615	0	0	0	1	1	0	0	0	0	1	1	1	0	1	2	1	50.8522	56.2432	62.7484	62.5939	70.3537	57.1371	55.3402	75.4336	53.638	64.519	0
1616	1	0	0	1	1	0	1	0	0	1	0	1	0	0	5	3	50.8522	56.2432	62.7484	47.612	49.0537	57.1371	55.3402	64.0745	51.7934	56.8145	1
1617	1	0	0	1	1	0	0	0	0	1	0	1	0	0	4	2	57.1447	56.2432	62.7484	52.2938	60.8871	57.1371	55.3402	52.7153	58.4772	55.7296	0
1618	1	0	0	1	1	1	1	1	0	1	0	1	0	0	4	2	55.0472	56.2432	62.7484	47.612	53.7871	57.1371	55.3402	54.9872	55.7138	54.8691	1
1619	1	0	0	1	1	0	0	0	0	1	0	1	0	0	4	2	48.7547	56.2432	62.7484	47.612	63.2537	57.1371	55.3402	48.1717	54.8222	54.4618	1
1620	1	0	0	1	1	0	0	0	0	1	0	1	0	0	3	2	50.8522	56.2432	55.897	50.8893	63.2537	57.1371	55.3402	50.4435	53.8524	54.8567	1
1621	0	0	0	1	1	0	1	0	0	1	0	1	0	1	3	2	50.8522	56.2432	62.7484	60.253	60.8871	57.1371	55.3402	57.259	56.7924	58.2411	0
1622	0	0	0	1	1	0	1	0	0	1	0	1	0	2	4	2	50.8522	42.0984	55.897	47.612	51.4204	57.1371	55.3402	45.8998	48.7294	51.4978	1
1623	0	0	0	1	1	0	0	0	0	1	0	1	0	0	4	2	55.0472	56.2432	62.7484	47.612	58.5204	57.1371	55.3402	48.1717	57.3541	53.6629	0
1624	1	0	0	1	1	0	1	1	0	1	1	1	0	0	4	2	44.5597	42.0984	41.7661	38.2482	58.5204	51.7088	55.3402	45.8998	39.4826	49.0448	1
1625	1	0	0	1	1	0	0	0	0	1	0	1	0	1	3	2	50.8522	56.2432	55.897	50.8893	56.1537	57.1371	55.3402	45.8998	54.6509	52.782	0
1626	0	0	0	1	1	1	1	0	0	1	0	1	0	1	4	2	36.1698	56.2432	50.7585	35.9073	63.2537	35.424	55.3402	43.628	43.9241	46.8931	0
1627	0	0	0	1	1	0	1	1	0	1	0	1	0	0	3	2	38.2673	56.2432	62.7484	53.2302	60.8871	57.1371	55.3402	61.8026	48.7009	58.8872	1
1628	1	0	0	1	1	0	1	0	0	1	1	1	0	2	4	2	57.1447	56.2432	62.7484	56.9757	70.3537	57.1371	55.3402	45.8998	61.4219	55.7592	0
1629	0	0	0	1	1	1	1	1	0	1	0	1	0	0	4	2	55.0472	56.2432	46.4764	47.612	60.8871	46.2806	55.3402	43.628	53.3397	49.2939	0
1630	1	0	0	1	1	0	1	0	0	1	0	1	0	0	4	2	55.0472	56.2432	46.4764	52.2938	63.2537	51.7088	55.3402	57.259	51.527	54.859	0
1631	1	0	0	1	1	0	1	0	1	1	0	1	0	0	2	1	52.9497	56.2432	55.897	62.5939	65.6204	57.1371	55.3402	64.0745	54.7225	60.2877	0
1632	1	0	0	1	1	0	1	0	0	1	0	1	0	0	4	2	55.0472	56.2432	55.897	45.271	65.6204	57.1371	55.3402	61.8026	51.7904	57.2169	0
1633	0	0	0	1	1	0	0	0	0	1	1	1	0	1	4	2	52.9497	56.2432	51.6149	45.271	53.7871	40.8523	55.3402	39.0844	54.3372	46.3677	0
1634	1	0	0	1	1	0	0	0	0	1	0	1	0	1	3	2	57.1447	56.2432	62.7484	50.8893	65.6204	57.1371	55.3402	59.5308	56.7587	57.914	1
1635	1	0	0	1	1	0	1	1	0	1	0	1	0	0	3	2	48.7547	56.2432	62.7484	50.8893	63.2537	57.1371	55.3402	54.9872	54.1359	56.709	0
1636	1	0	0	1	1	0	1	0	0	1	0	1	0	0	4	2	48.7547	56.2432	62.7484	35.9073	70.3537	57.1371	55.3402	52.7153	51.1029	54.9133	0
1637	1	0	0	1	1	0	0	0	0	1	0	1	0	0	4	2	48.7547	49.1708	62.7484	47.612	49.0537	57.1371	55.3402	50.4435	51.4285	53.1784	1
1638	1	0	0	1	1	0	0	0	0	1	0	1	0	1	3	2	46.6572	49.1708	62.7484	46.2074	53.7871	51.7088	55.3402	48.1717	50.867	52.006	1
1639	1	0	0	1	1	0	1	0	0	1	0	1	0	0	4	2	55.0472	49.1708	55.897	47.612	56.1537	57.1371	55.3402	41.3562	54.1308	50.8691	0
1640	0	1	0	1	1	0	1	0	0	1	0	1	0	1	4	2	38.2673	27.9536	41.7661	56.9757	65.6204	51.7088	23.7361	50.4435	41.7916	47.6048	0
1641	0	1	0	1	1	1	1	1	0	1	0	1	0	1	4	2	48.7547	27.9536	51.6149	47.612	41.9537	57.1371	55.3402	39.0844	42.7445	47.9934	0
1642	1	1	0	1	1	0	0	0	0	1	1	1	0	0	3	2	46.6572	56.2432	50.7585	48.5483	46.6871	57.1371	55.3402	64.0745	46.373	55.7668	0
1643	0	1	0	1	1	0	0	0	0	1	0	1	0	1	4	2	48.7547	56.2432	62.7484	49.9529	53.7871	57.1371	55.3402	54.9872	53.6299	55.4062	1
1644	0	1	0	1	1	0	1	1	0	1	1	1	0	2	4	2	48.7547	27.9536	62.7484	45.271	51.4204	40.8523	23.7361	36.8125	52.6619	40.0036	1
1645	1	1	0	1	1	0	1	1	0	1	0	1	0	0	3	2	55.0472	56.2432	62.7484	55.5711	58.5204	57.1371	55.3402	52.7153	58.3375	55.9618	1
1646	0	1	0	1	1	0	0	1	0	1	0	1	0	1	3	2	48.7547	56.2432	50.7585	50.8893	56.1537	57.1371	55.3402	48.1717	51.6285	53.0106	0
1647	1	1	0	1	1	1	1	0	0	1	0	1	0	1	3	2	48.7547	42.0984	51.6149	41.5255	56.1537	51.7088	55.3402	48.1717	44.6371	50.5047	1
1648	0	0	0	1	1	1	0	0	0	1	1	1	0	1	4	2	46.6572	56.2432	62.7484	47.612	49.0537	57.1371	55.3402	48.1717	53.5242	52.7733	0
1649	1	0	0	1	1	1	0	0	0	1	0	1	0	2	4	2	52.9497	56.2432	62.7484	54.6348	56.1537	51.7088	55.3402	52.7153	57.1873	54.5722	1
1650	1	0	0	1	1	0	0	0	0	1	0	1	0	2	2	1	57.1447	56.2432	62.7484	53.2302	58.5204	57.1371	55.3402	57.259	57.64	56.7614	0
1651	1	0	0	1	1	0	0	0	0	1	0	1	0	1	4	2	46.6572	56.2432	50.7585	47.612	53.7871	46.2806	55.3402	54.9872	48.4308	52.0517	1
1652	1	0	0	1	1	0	0	0	0	1	0	1	0	1	2	1	52.9497	56.2432	62.7484	50.8893	58.5204	46.2806	55.3402	48.1717	57.3643	52.1135	1
1653	0	0	0	1	1	0	0	0	0	1	0	1	0	1	3	2	52.9497	27.9536	62.7484	57.9121	65.6204	57.1371	23.7361	59.5308	52.8673	52.4619	0
1654	1	0	0	1	1	0	0	0	0	1	0	1	0	0	2	1	55.0472	56.2432	62.7484	57.9121	63.2537	57.1371	55.3402	54.9872	58.5565	57.4704	1
1655	0	0	0	1	1	0	0	1	0	1	0	1	0	0	4	2	55.0472	56.2432	62.7484	52.2938	63.2537	57.1371	55.3402	54.9872	57.1545	56.6913	0
1656	0	0	0	1	1	1	0	0	0	1	1	1	0	1	4	2	55.0472	56.2432	62.7484	49.9529	65.6204	51.7088	55.3402	52.7153	57.1807	55.0249	0
1657	0	0	0	1	1	0	1	0	0	1	0	1	0	0	4	2	57.1447	56.2432	62.7484	56.9757	65.6204	57.1371	55.3402	54.9872	59.2803	57.563	0
1658	0	0	0	1	1	0	0	0	0	1	0	1	0	1	4	2	52.9497	27.9536	62.7484	47.612	56.1537	51.7088	55.3402	57.259	44.497	54.3069	0
1659	1	0	0	1	1	1	1	1	1	1	0	1	0	0	1	1	50.8522	56.2432	62.7484	54.6348	63.2537	57.1371	55.3402	64.0745	53.9544	59.5478	0
1660	1	0	0	1	1	0	0	0	0	1	0	1	0	1	3	2	42.4622	56.2432	62.7484	50.8893	56.1537	57.1371	55.3402	48.1717	52.7676	54.2491	1
1661	0	0	0	1	1	0	1	0	0	1	1	1	0	1	4	2	50.8522	56.2432	62.7484	40.5892	51.4204	46.2806	55.3402	41.3562	55.2045	48.0836	1
1662	1	0	0	1	1	0	1	0	0	1	0	1	0	2	4	2	52.9497	56.2432	51.6149	45.271	49.0537	46.2806	55.3402	45.8998	52.656	48.6112	0
1663	1	0	0	1	1	0	1	1	0	1	0	1	0	2	4	2	31.9748	42.0984	62.7484	33.5664	37.2204	57.1371	55.3402	45.8998	38.9871	49.0143	1
1664	0	0	0	1	1	0	0	1	0	1	0	1	0	0	2	1	29.8773	27.9536	50.7585	55.5711	49.0537	51.7088	23.7361	43.628	41.7665	44.6176	0
1665	1	0	0	1	1	0	1	0	0	1	0	1	0	2	4	2	52.9497	56.2432	62.7484	45.271	58.5204	57.1371	55.3402	50.4435	55.3792	54.0066	1
1666	1	0	0	1	1	0	1	0	0	1	0	1	0	0	4	2	42.4622	42.0984	62.7484	47.612	53.7871	57.1371	44.8055	50.4435	48.4361	51.8286	0
1667	0	0	0	1	1	0	1	1	0	1	1	1	1	1	3	2	48.7547	42.0984	62.7484	50.8893	53.7871	46.2806	55.3402	36.8125	52.9887	48.4378	1
1668	1	0	0	1	1	0	0	0	0	1	0	1	0	3	2	1	55.0472	56.2432	62.7484	62.5939	70.3537	57.1371	55.3402	54.9872	59.9291	58.9994	1
1669	1	0	0	1	1	0	1	0	0	1	0	1	0	1	4	2	52.9497	56.2432	62.7484	38.2482	56.1537	51.7088	55.3402	52.7153	53.0982	52.2996	1
1670	1	0	0	1	1	0	1	1	0	1	1	1	1	1	3	2	55.0472	56.2432	62.7484	53.2302	63.2537	57.1371	55.3402	59.5308	56.3854	58.0162	1
1671	1	0	0	1	1	0	0	0	0	1	0	1	0	1	3	2	55.0472	56.2432	62.7484	53.2302	51.4204	57.1371	55.3402	45.8998	59.0532	52.9648	0
1672	1	0	0	1	1	0	1	0	0	1	0	1	0	1	3	2	52.9497	56.2432	62.7484	53.2302	60.8871	57.1371	55.3402	59.5308	55.428	57.7938	1
1673	1	0	0	1	1	0	0	1	0	1	1	1	1	3	4	2	52.9497	56.2432	62.7484	49.9529	56.1537	57.1371	23.7361	48.1717	63.0507	47.6839	1
1674	1	0	0	1	1	0	0	0	0	1	0	1	0	0	3	2	50.8522	27.9536	33.202	41.5255	44.3204	40.8523	55.3402	39.0844	36.4589	42.684	0
1675	0	0	0	1	1	0	1	1	0	1	0	1	1	1	3	2	50.8522	56.2432	62.7484	43.8665	56.1537	40.8523	34.2708	34.5407	61.75	42.2404	1
1676	1	0	0	1	1	0	0	0	0	1	0	1	0	1	4	2	52.9497	27.9536	62.7484	40.5892	46.6871	46.2806	34.2708	39.0844	50.5706	42.2882	0
1677	0	0	0	1	1	0	0	0	0	1	0	1	0	1	4	2	52.9497	56.2432	62.7484	45.271	44.3204	46.2806	55.3402	45.8998	56.0552	48.9775	0
1678	1	0	0	1	1	0	1	0	0	1	0	1	0	1	5	3	19.3898	27.9536	37.9122	38.2482	58.5204	19.1392	55.3402	61.8026	19.3545	47.2806	1
1679	1	0	0	1	1	0	1	0	0	1	0	1	0	1	4	2	52.9497	56.2432	62.7484	40.5892	49.0537	46.2806	55.3402	41.3562	56.0258	47.7195	1
1680	1	0	0	1	1	0	1	0	0	1	0	1	0	1	4	2	52.9497	42.0984	62.7484	40.5892	44.3204	46.2806	55.3402	45.8998	49.9193	48.0849	0
1681	1	0	0	1	1	0	1	0	0	1	1	1	1	2	4	2	48.7547	27.9536	54.1842	47.612	46.6871	46.2806	55.3402	52.7153	40.77	50.3103	0
1682	1	0	0	1	1	0	0	0	0	1	0	1	0	1	3	2	55.0472	56.2432	55.897	46.2074	60.8871	57.1371	55.3402	45.8998	55.3975	52.5774	0
1683	1	0	0	1	1	0	1	0	0	1	0	1	0	0	3	2	57.1447	56.2432	62.7484	57.9121	65.6204	57.1371	55.3402	52.7153	60.0153	57.0953	0
1684	0	0	0	1	1	0	0	0	0	1	1	1	0	1	4	2	36.1698	56.2432	51.6149	31.2254	65.6204	51.7088	55.3402	59.5308	39.4636	53.9051	0
1685	0	0	0	1	1	0	0	0	0	1	0	1	0	1	4	2	52.9497	56.2432	62.7484	56.9757	65.6204	57.1371	55.3402	52.7153	58.0029	57.1071	0
1686	0	0	0	1	1	0	0	0	0	1	0	1	0	0	4	2	50.8522	56.2432	62.7484	47.612	67.9871	57.1371	55.3402	50.4435	55.3463	55.575	0
1687	1	0	0	1	1	0	0	0	0	1	0	1	0	1	4	2	50.8522	27.9536	37.484	40.5892	41.9537	40.8523	23.7361	34.5407	44.5895	35.3511	0
1688	1	0	0	1	1	0	1	0	1	1	0	1	0	1	4	2	50.8522	42.0984	62.7484	40.5892	49.0537	46.2806	55.3402	48.1717	48.6648	49.3398	0
1689	1	0	0	1	1	0	1	1	0	1	0	1	0	1	4	2	52.9497	56.2432	62.7484	49.9529	53.7871	57.1371	55.3402	57.259	54.9072	55.8621	0
1690	1	0	0	1	1	0	0	0	0	1	0	1	0	0	2	1	55.0472	56.2432	55.897	62.5939	58.5204	57.1371	55.3402	64.0745	55.4076	59.3372	0
1691	1	0	0	1	1	0	0	0	0	1	1	1	0	0	2	1	57.1447	56.2432	50.7585	62.5939	65.6204	57.1371	55.3402	54.9872	56.875	57.3161	0
1692	0	0	0	1	1	0	0	0	0	1	1	1	1	3	4	2	44.5597	27.9536	50.7585	40.5892	58.5204	57.1371	55.3402	50.4435	36.9111	52.1281	0
1693	0	0	0	1	1	1	1	1	0	1	0	1	0	1	4	2	42.4622	27.9536	62.7484	54.6348	56.1537	57.1371	55.3402	54.9872	42.2631	56.0748	1
1694	0	0	0	1	1	1	0	0	0	1	0	1	0	0	4	2	48.7547	49.1708	51.6149	47.612	49.0537	46.2806	55.3402	39.0844	50.4818	47.1632	1
1695	0	0	0	1	1	1	1	1	0	1	0	1	0	0	4	2	38.2673	42.0984	62.7484	47.612	51.4204	57.1371	55.3402	45.8998	45.5687	52.509	0
1696	1	0	0	1	1	0	0	0	0	1	1	1	0	0	3	2	57.1447	56.2432	62.7484	60.253	56.1537	57.1371	55.3402	48.1717	61.3299	55.0519	0
1697	1	0	0	1	1	0	0	0	1	1	0	1	0	0	4	2	55.0472	49.1708	51.6149	56.9757	53.7871	51.7088	55.3402	48.1717	53.5764	52.2633	0
1698	1	0	0	1	1	0	0	0	0	1	0	1	0	0	3	2	52.9497	56.2432	62.7484	57.9121	58.5204	57.1371	55.3402	54.9872	57.5309	56.9548	1
1699	0	0	0	1	1	1	0	0	0	1	0	1	0	1	3	2	52.9497	56.2432	62.7484	48.5483	63.2537	57.1371	55.3402	50.4435	56.3332	55.0475	0
1700	1	0	0	1	1	0	0	0	0	1	1	1	0	1	3	2	57.1447	56.2432	62.7484	55.5711	63.2537	57.1371	55.3402	54.9872	58.8617	57.0749	1
1701	0	0	0	1	1	0	0	0	0	1	1	1	0	0	3	2	57.1447	56.2432	62.7484	55.5711	60.8871	57.1371	55.3402	54.9872	58.7936	56.7817	0
1702	0	0	0	1	1	0	0	0	0	1	0	1	0	0	4	2	57.1447	56.2432	46.4764	52.2938	63.2537	57.1371	55.3402	59.5308	51.8742	56.4231	0
1703	1	0	0	1	1	0	0	0	1	1	0	1	0	1	5	3	29.8773	27.9536	62.7484	35.9073	56.1537	46.2806	23.7361	52.7153	38.9065	45.1491	0
1704	0	0	0	1	1	0	1	0	0	1	0	1	0	1	4	2	55.0472	56.2432	62.7484	49.9529	60.8871	51.7088	55.3402	54.9872	56.5431	55.036	0
1705	0	0	0	1	1	0	0	0	0	1	0	1	0	1	4	2	38.2673	42.0984	46.4764	52.2938	58.5204	51.7088	55.3402	50.4435	40.8124	52.8033	1
1706	1	0	0	1	1	0	0	0	0	1	0	1	0	1	4	2	55.0472	56.2432	50.7585	45.271	58.5204	57.1371	55.3402	57.259	50.9572	54.7024	0
1707	0	0	0	1	1	0	0	0	0	1	0	1	0	1	4	2	52.9497	49.1708	51.6149	47.612	49.0537	46.2806	55.3402	50.4435	49.7537	50.0093	0
1708	1	1	0	1	1	1	0	0	0	1	0	1	0	0	5	3	42.4622	56.2432	51.6149	45.271	51.4204	40.8523	55.3402	48.1717	47.8167	48.8188	0
1709	0	1	0	1	1	1	1	0	0	1	1	1	1	0	5	3	48.7547	27.9536	62.7484	42.9301	53.7871	46.2806	55.3402	45.8998	44.0296	49.4809	1
1710	1	1	0	1	1	1	0	0	0	1	0	1	1	0	3	2	57.1447	56.2432	62.7484	50.8893	58.5204	57.1371	55.3402	43.628	60.0641	52.8514	1
1711	1	1	0	1	1	0	0	0	0	1	0	1	0	1	2	1	52.9497	49.1708	62.7484	53.2302	51.4204	51.7088	55.3402	45.8998	55.7209	51.8767	1
1712	0	1	0	1	1	0	0	0	0	1	0	1	0	0	4	2	36.1698	27.9536	62.7484	47.612	49.0537	46.2806	23.7361	43.628	46.2967	43.29	0
1713	0	1	0	1	1	0	1	0	0	1	0	1	0	1	3	2	50.8522	56.2432	62.7484	48.5483	51.4204	46.2806	55.3402	43.628	56.6892	49.7849	1
1714	1	1	0	1	1	0	0	0	1	1	0	1	0	2	4	2	42.4622	56.2432	62.7484	45.271	49.0537	46.2806	55.3402	41.3562	52.7472	48.723	1
1715	1	1	0	1	1	0	0	1	0	1	0	1	1	0	5	3	50.8522	56.2432	62.7484	21.8617	51.4204	57.1371	55.3402	54.9872	47.4413	51.1463	1
1716	1	1	0	1	1	0	1	1	0	1	0	1	0	1	4	2	50.8522	49.1708	62.7484	45.271	51.4204	46.2806	55.3402	39.0844	54.3904	48.0137	0
1717	0	1	0	1	1	1	1	1	0	1	0	1	0	1	5	3	38.2673	27.9536	62.7484	26.5436	51.4204	57.1371	44.8055	43.628	37.8684	46.7193	0
1718	1	0	0	1	1	1	1	1	1	1	0	1	0	1	4	2	46.6572	35.026	46.4764	45.271	51.4204	46.2806	55.3402	45.8998	40.973	48.3123	0
1719	1	0	0	1	1	1	1	1	0	1	0	1	0	2	4	2	46.6572	56.2432	62.7484	56.9757	53.7871	51.7088	55.3402	41.3562	57.542	51.8283	0
1720	0	0	0	1	1	0	0	0	0	1	0	1	0	2	4	2	48.7547	56.2432	62.7484	45.271	49.0537	51.7088	55.3402	39.0844	55.8758	48.9503	0
1721	1	0	0	1	1	0	1	0	0	1	0	1	0	2	3	2	55.0472	42.0984	62.7484	46.2074	53.7871	46.2806	34.2708	41.3562	57.5324	44.7169	1
1722	1	0	0	1	1	0	1	0	0	1	0	1	0	0	3	2	55.0472	56.2432	62.7484	50.8893	60.8871	57.1371	55.3402	52.7153	57.2373	55.6057	0
1723	0	0	0	1	1	1	1	0	1	1	0	1	0	1	3	2	36.1698	27.9536	47.3328	46.2074	53.7871	35.424	55.3402	41.3562	35.7006	45.7715	0
1724	1	0	0	1	1	0	0	0	0	1	0	1	0	0	1	1	57.1447	56.2432	62.7484	52.2938	56.1537	46.2806	55.3402	57.259	57.42	54.2636	1
1725	0	0	0	1	1	0	0	0	0	1	0	1	0	1	5	3	48.7547	27.9536	62.7484	45.271	49.0537	46.2806	55.3402	39.0844	45.9817	47.4265	1
1726	1	0	0	1	1	0	1	0	0	1	0	1	0	1	4	2	38.2673	56.2432	46.4764	26.5436	51.4204	29.9958	55.3402	34.5407	42.823	40.2636	1
1727	1	0	0	1	1	1	1	0	0	1	1	1	0	1	4	2	34.0723	56.2432	46.4764	49.9529	60.8871	46.2806	55.3402	57.259	42.0218	53.9121	0
1728	0	0	0	1	1	0	1	1	0	1	1	1	0	1	3	2	57.1447	56.2432	46.4764	46.2074	63.2537	51.7088	55.3402	54.9872	51.399	53.3466	0
1729	1	0	0	1	1	0	0	1	0	1	0	1	0	1	4	2	50.8522	56.2432	62.7484	49.9529	60.8871	57.1371	55.3402	52.7153	55.2249	55.6175	1
1730	0	0	0	1	1	0	0	0	0	1	0	1	0	1	3	2	44.5597	27.9536	50.7585	50.8893	51.4204	46.2806	23.7361	39.0844	47.9356	41.5333	0
1731	0	0	0	1	1	1	1	0	0	1	1	1	0	0	5	3	40.3648	56.2432	46.4764	31.2254	44.3204	40.8523	55.3402	45.8998	42.0878	45.0248	0
1732	1	0	0	1	1	0	1	0	0	1	0	1	0	1	5	3	44.5597	42.0984	62.7484	28.8845	49.0537	57.1371	55.3402	43.628	43.9968	48.8086	1
1733	1	0	0	1	1	0	1	1	0	1	0	1	0	1	4	2	42.4622	27.9536	62.7484	40.5892	51.4204	46.2806	34.2708	41.3562	45.7585	43.8263	1
1734	1	0	0	1	1	0	1	0	0	1	0	1	0	0	3	2	44.5597	27.9536	62.7484	48.5483	53.7871	46.2806	55.3402	43.628	44.1542	49.8042	1
1735	1	0	0	1	1	0	1	1	0	1	0	1	0	1	3	2	52.9497	49.1708	29.3481	50.8893	60.8871	57.1371	55.3402	52.7153	43.2582	52.6967	0
1736	0	0	0	1	1	0	1	0	0	1	0	1	0	1	3	2	46.6572	27.9536	51.6149	50.8893	53.7871	40.8523	55.3402	52.7153	40.1278	50.4582	1
1737	1	0	0	1	1	0	0	0	0	1	0	1	0	0	4	2	57.1447	56.2432	62.7484	47.612	51.4204	57.1371	55.3402	48.1717	58.0392	52.7123	1
1738	1	0	0	1	1	1	0	0	0	1	1	1	1	0	3	2	57.1447	56.2432	62.7484	60.253	65.6204	57.1371	55.3402	59.5308	59.0954	59.2126	0
1739	0	0	0	1	1	0	1	0	0	1	0	1	0	3	3	2	55.0472	42.0984	62.7484	41.5255	60.8871	57.1371	55.3402	45.8998	51.4373	52.2712	0
1740	0	0	0	1	1	0	1	0	0	1	1	1	0	0	4	2	50.8522	56.2432	62.7484	45.271	65.6204	57.1371	55.3402	52.7153	54.1927	55.5546	0
1741	1	0	0	1	1	0	0	0	0	1	1	1	0	1	4	2	50.8522	56.2432	62.7484	49.9529	67.9871	57.1371	55.3402	59.5308	53.925	58.2898	0
1742	0	0	0	1	1	0	1	0	0	1	0	1	0	1	4	2	52.9497	56.2432	62.7484	47.612	65.6204	57.1371	55.3402	52.7153	55.6663	55.8085	0
1743	1	0	0	1	1	1	0	0	0	1	0	1	0	2	3	2	29.8773	27.9536	50.7585	48.5483	56.1537	40.8523	23.7361	48.1717	39.2973	43.6438	0
1744	0	0	0	1	1	0	1	0	0	1	0	1	0	1	3	2	57.1447	56.2432	46.4764	55.5711	49.0537	51.7088	55.3402	52.7153	53.8284	52.2883	0
1745	0	0	0	1	1	1	0	0	0	1	0	1	0	3	5	3	23.5848	27.9536	37.484	42.9301	37.2204	40.8523	23.7361	64.0745	26.9578	43.7782	0
1746	0	0	0	1	1	1	1	1	0	1	0	1	0	1	4	2	55.0472	56.2432	62.7484	54.6348	53.7871	57.1371	55.3402	45.8998	59.4718	53.4528	0
1747	0	0	0	1	1	1	0	0	0	1	0	1	0	1	4	2	52.9497	56.2432	62.7484	45.271	58.5204	46.2806	55.3402	45.8998	56.4637	50.7368	0
1748	0	0	0	1	1	0	0	0	0	1	0	1	0	1	3	2	52.9497	56.2432	62.7484	48.5483	53.7871	46.2806	55.3402	43.628	57.6467	50.0073	0
1749	1	0	0	1	1	0	0	0	0	1	0	1	0	0	4	2	48.7547	56.2432	51.6149	52.2938	60.8871	57.1371	55.3402	57.259	50.3816	56.2553	0
1750	0	0	0	1	1	0	0	0	0	1	0	1	0	1	5	3	34.0723	27.9536	42.1943	54.6348	46.6871	35.424	44.8055	41.3562	37.1015	43.6646	0
1751	1	1	1	1	1	0	1	0	0	1	0	1	1	1	4	2	46.6572	42.0984	51.6149	47.612	49.0537	51.7088	55.3402	43.628	46.065	49.3449	1
1752	1	1	1	1	1	0	0	1	0	1	0	1	1	0	4	2	42.4622	27.9536	62.7484	24.2026	51.4204	40.8523	23.7361	41.3562	43.7336	38.4894	0
1753	1	1	1	1	1	0	0	1	0	1	0	1	1	0	5	3	36.1698	42.0984	51.6149	26.5436	44.3204	40.8523	55.3402	41.3562	36.8077	43.5185	1
1754	1	1	1	1	1	1	0	0	0	1	1	1	0	0	2	1	44.5597	27.9536	24.2096	62.5939	49.0537	35.424	23.7361	45.8998	40.9356	40.3095	0
1755	1	1	1	1	1	0	1	1	0	1	0	1	0	2	5	3	44.5597	27.9536	62.7484	28.8845	46.6871	57.1371	55.3402	59.5308	35.4516	52.455	0
1756	1	1	1	1	1	1	1	0	0	1	0	1	0	0	5	3	52.9497	35.026	46.0482	33.5664	58.5204	24.5675	55.3402	61.8026	37.4426	47.3532	0
1757	0	1	1	1	1	0	1	0	0	1	0	1	0	1	4	2	48.7547	27.9536	62.7484	40.5892	41.9537	40.8523	34.2708	34.5407	49.6993	39.6109	1
1758	1	1	1	1	1	1	1	0	0	1	0	1	1	1	5	3	34.0723	56.2432	62.7484	52.2938	60.8871	57.1371	55.3402	45.8998	50.1981	54.7161	1
1759	0	0	1	1	1	0	0	1	0	1	0	1	1	0	3	2	46.6572	42.0984	55.897	41.5255	51.4204	51.7088	44.8055	41.3562	48.4987	46.5358	1
1760	0	0	1	1	1	0	1	0	0	1	0	1	1	0	2	1	52.9497	56.2432	62.7484	48.5483	65.6204	57.1371	55.3402	39.0844	58.9081	52.353	0
1761	0	0	1	1	1	0	1	0	0	1	0	1	1	3	5	3	36.1698	27.9536	37.9122	33.5664	41.9537	35.424	23.7361	34.5407	36.7882	33.8723	0
1762	0	0	1	1	1	0	0	0	0	1	0	1	0	1	3	2	46.6572	56.2432	46.4764	50.8893	56.1537	57.1371	55.3402	52.7153	48.3766	53.9101	0
1763	1	0	1	1	1	1	1	0	0	1	1	1	0	1	5	3	25.6823	27.9536	42.1943	33.5664	56.1537	35.424	55.3402	57.259	23.026	48.4089	0
1764	0	0	1	1	1	0	0	1	0	1	0	1	0	2	5	3	42.4622	35.026	51.6149	24.2026	53.7871	35.424	34.2708	39.0844	41.2691	38.3437	0
1765	1	0	1	1	1	0	0	0	0	1	0	1	0	0	5	3	44.5597	42.0984	46.4764	33.5664	46.6871	35.424	55.3402	43.628	40.0936	43.6229	0
1766	1	0	1	1	1	0	1	0	0	1	1	1	0	1	3	2	57.1447	56.2432	62.7484	50.8893	60.8871	57.1371	55.3402	52.7153	58.1267	55.5349	0
1767	1	0	1	1	1	0	1	0	0	1	0	1	0	1	4	2	38.2673	27.9536	51.6149	40.5892	46.6871	40.8523	34.2708	32.2689	42.3546	39.0013	1
1768	1	0	1	1	1	0	1	1	1	1	0	1	0	0	4	2	15.1948	27.9536	62.7484	28.8845	49.0537	24.5675	55.3402	39.0844	27.826	42.1379	1
1769	0	0	1	1	1	0	1	0	0	1	1	1	0	1	2	1	42.4622	42.0984	62.7484	34.5027	56.1537	57.1371	55.3402	48.1717	43.711	51.7333	0
1770	1	0	1	1	1	1	1	1	0	1	1	1	0	0	5	3	27.7798	27.9536	62.7484	31.2254	44.3204	13.7109	34.2708	41.3562	37.2372	35.9199	1
1771	1	0	1	1	1	0	1	0	0	1	0	1	0	1	4	2	40.3648	27.9536	62.7484	40.5892	49.0537	51.7088	34.2708	41.3562	44.7602	44.6412	0
1772	1	0	1	1	1	0	0	0	0	1	0	1	0	1	3	2	50.8522	27.9536	62.7484	32.1618	49.0537	35.424	23.7361	45.8998	48.2473	39.1744	0
1773	0	0	1	1	1	0	0	0	0	1	0	1	0	1	4	2	50.8522	49.1708	51.6149	47.612	46.6871	51.7088	55.3402	41.3562	50.7608	48.4341	0
1774	1	0	1	1	1	0	1	1	0	1	1	1	0	1	5	3	31.9748	35.026	46.4764	45.271	46.6871	51.7088	44.8055	45.8998	36.5936	47.232	1
1775	1	0	1	1	1	0	1	0	0	1	0	1	0	0	5	3	42.4622	27.9536	62.7484	35.9073	56.1537	51.7088	23.7361	52.7153	44.202	45.7615	0
1776	1	0	1	1	1	0	1	0	1	1	0	1	0	0	4	2	50.8522	56.2432	62.7484	45.271	51.4204	57.1371	55.3402	54.9872	53.2828	54.3928	1
1777	0	0	1	1	1	1	1	1	1	1	0	1	0	3	5	3	44.5597	27.9536	29.3481	54.6348	37.2204	24.5675	55.3402	52.7153	32.7484	43.9784	0
1778	0	0	1	1	1	0	1	0	1	1	0	1	0	2	3	2	57.1447	56.2432	62.7484	60.253	70.3537	57.1371	55.3402	48.1717	61.7384	56.8113	0
1779	1	1	1	1	1	0	0	0	1	1	0	1	1	1	5	3	27.7798	27.9536	25.066	35.9073	41.9537	19.1392	34.2708	50.4435	24.3254	36.4789	0
1780	1	1	1	1	1	0	1	1	1	1	1	1	1	2	5	3	48.7547	27.9536	42.1943	26.5436	53.7871	40.8523	55.3402	41.3562	34.4574	43.2171	1
1781	0	1	1	1	1	1	1	1	0	1	0	1	0	2	5	3	46.6572	27.9536	29.3481	19.5208	44.3204	24.5675	23.7361	45.8998	32.6537	32.0437	0
1782	1	1	1	1	1	0	1	1	0	1	0	1	1	1	4	2	48.7547	27.9536	29.3481	33.5664	65.6204	29.9958	55.3402	54.9872	29.5446	46.0685	1
1783	1	0	1	1	1	0	0	1	0	1	0	1	0	0	5	3	42.4622	27.9536	62.7484	26.5436	49.0537	46.2806	55.3402	36.8125	39.1416	44.4442	1
1784	1	0	1	1	1	0	0	0	0	1	0	1	0	1	5	3	38.2673	27.9536	51.6149	38.2482	44.3204	40.8523	34.2708	36.8125	40.6996	39.5785	1
1785	1	0	1	1	1	0	0	0	0	1	0	1	0	2	4	2	15.1948	27.9536	62.7484	31.2254	41.9537	35.424	23.7361	34.5407	35.1967	36.3812	0
1786	1	0	1	1	1	1	1	0	0	1	0	1	0	0	4	2	52.9497	56.2432	62.7484	47.612	56.1537	57.1371	55.3402	61.8026	53.3884	57.0258	1
1787	1	0	1	1	1	0	1	1	0	1	0	1	0	1	4	2	40.3648	27.9536	46.4764	35.9073	44.3204	51.7088	34.2708	34.5407	39.7928	40.2204	0
1788	0	0	1	1	1	1	0	0	0	1	0	1	0	0	4	2	46.6572	56.2432	46.4764	47.612	46.6871	40.8523	55.3402	41.3562	49.9159	46.183	0
1789	1	0	1	1	1	0	0	0	0	1	0	1	0	0	4	2	42.4622	42.0984	62.7484	28.8845	49.0537	57.1371	55.3402	45.8998	42.6061	49.4769	1
1790	0	0	1	1	1	0	1	0	0	1	0	1	0	1	3	2	50.8522	56.2432	51.6149	46.2074	56.1537	57.1371	55.3402	50.4435	51.1201	52.9613	1
1791	0	1	1	1	1	0	1	1	0	1	0	1	0	1	5	3	38.2673	27.9536	42.1943	33.5664	39.5871	29.9958	23.7361	29.9971	40.0129	31.6422	1
1792	1	1	1	1	1	0	1	0	0	1	0	1	0	1	5	3	50.8522	56.2432	51.6149	33.5664	41.9537	35.424	55.3402	29.9971	52.2329	39.9216	0
1793	1	0	1	1	1	0	0	0	1	1	0	1	0	2	5	3	15.1948	27.9536	62.7484	17.1798	49.0537	13.7109	23.7361	43.628	30.0541	33.5539	0
1794	1	0	1	1	1	0	0	0	0	1	0	1	0	1	3	2	57.1447	56.2432	62.7484	48.5483	58.5204	46.2806	55.3402	45.8998	59.0603	51.0497	0
1795	1	0	1	1	1	0	0	0	0	1	0	1	0	0	5	3	34.0723	42.0984	62.7484	45.271	51.4204	57.1371	44.8055	41.3562	46.2318	49.1039	0
1796	0	1	1	1	1	0	1	1	0	1	0	1	1	1	4	2	42.4622	27.9536	41.7661	28.8845	56.1537	40.8523	23.7361	43.628	37.874	38.5271	0
1797	0	1	1	1	1	0	0	0	0	1	0	1	0	0	3	2	50.8522	56.2432	62.7484	48.5483	51.4204	46.2806	55.3402	48.1717	55.6865	50.98	0
1798	1	0	1	1	1	0	1	0	1	1	1	1	0	1	5	3	15.1948	27.9536	62.7484	28.8845	41.9537	40.8523	23.7361	20.9098	37.5799	33.5086	1
1799	0	0	1	1	1	0	0	0	0	1	0	1	0	1	5	3	38.2673	49.1708	41.7661	42.9301	46.6871	57.1371	55.3402	16.3661	46.603	41.8312	0
1800	1	0	1	1	1	0	0	1	0	1	0	1	0	1	5	3	31.9748	27.9536	62.7484	35.9073	53.7871	40.8523	23.7361	39.0844	42.7769	40.1624	0
1801	1	0	1	1	1	0	0	0	0	1	0	1	0	1	4	2	48.7547	35.026	62.7484	45.271	49.0537	46.2806	34.2708	39.0844	52.512	43.494	0
1802	0	0	1	1	1	0	1	0	0	1	0	1	0	1	3	2	57.1447	56.2432	62.7484	50.8893	56.1537	51.7088	23.7361	41.3562	66.6081	44.8421	0
1803	1	0	1	1	1	0	1	1	0	1	0	1	0	0	5	3	17.2923	56.2432	55.897	45.271	49.0537	57.1371	55.3402	48.1717	38.3132	52.854	1
1804	1	1	1	1	1	1	1	0	0	1	1	1	1	1	4	2	52.9497	56.2432	62.7484	42.9301	44.3204	40.8523	55.3402	41.3562	56.5146	46.4204	1
1805	1	1	1	1	1	0	0	1	0	1	1	1	1	0	5	3	52.9497	27.9536	33.6302	19.5208	46.6871	46.2806	55.3402	27.7252	34.5273	37.9409	0
1806	1	0	1	1	1	0	0	0	0	1	0	1	0	3	4	2	17.2923	27.9536	62.7484	40.5892	44.3204	29.9958	23.7361	41.3562	37.0276	38.6575	1
1807	0	0	1	1	1	0	0	0	0	1	0	1	0	1	2	1	36.1698	27.9536	29.3481	48.5483	30.1204	40.8523	23.7361	14.0943	41.9384	29.4104	1
1808	1	1	1	1	1	0	1	0	0	1	0	1	1	3	3	2	52.9497	56.2432	62.7484	48.5483	41.9537	46.2806	55.3402	27.7252	60.8159	44.3583	0
1809	1	1	1	1	1	0	0	0	0	1	0	1	1	0	3	2	50.8522	42.0984	46.4764	22.7981	32.4871	35.424	23.7361	25.4534	49.7469	29.296	0
1810	1	1	1	1	1	1	1	1	1	1	1	1	0	1	5	3	48.7547	56.2432	51.6149	21.8617	63.2537	46.2806	55.3402	48.1717	44.9429	47.8632	0
1811	0	1	1	1	1	1	1	0	0	1	0	0	1	1	5	3	36.1698	27.9536	62.7484	31.2254	37.2204	19.1392	23.7361	45.8998	41.5701	34.9622	0
1812	1	1	0	1	1	0	1	0	1	1	1	1	1	1	3	2	50.8522	42.0984	62.7484	55.5711	53.7871	57.1371	55.3402	43.628	53.4605	52.8835	1
1813	1	1	0	1	1	0	0	0	0	1	0	0	1	0	3	2	57.1447	56.2432	62.7484	50.8893	53.7871	46.2806	55.3402	50.4435	58.5055	51.983	0
1814	1	0	0	1	1	0	0	0	0	1	1	0	1	0	2	1	55.0472	27.9536	33.6302	53.2302	63.2537	46.2806	55.3402	57.259	37.7873	52.3658	0
1815	1	0	0	1	1	0	0	1	0	1	1	0	0	1	3	2	48.7547	56.2432	55.897	50.8893	53.7871	57.1371	55.3402	52.7153	52.1893	54.3522	1
1816	1	0	0	1	1	0	0	1	0	1	0	0	1	0	3	2	55.0472	56.2432	62.7484	60.253	65.6204	57.1371	55.3402	54.9872	59.2087	58.0883	0
1817	0	1	0	1	1	1	1	1	0	1	0	0	1	0	3	2	55.0472	56.2432	50.7585	60.253	65.6204	57.1371	55.3402	50.4435	56.4042	55.8672	0
1818	0	1	0	1	1	0	1	0	0	1	0	0	1	0	3	2	55.0472	56.2432	62.7484	50.8893	44.3204	57.1371	55.3402	34.5407	60.7716	48.7727	1
1819	1	1	0	1	1	0	0	0	0	1	0	0	1	1	3	2	50.8522	56.2432	62.7484	55.5711	58.5204	51.7088	55.3402	54.9872	56.0983	55.6636	1
1820	1	1	0	1	1	0	0	1	0	1	0	0	1	0	5	3	50.8522	56.2432	62.7484	45.271	58.5204	57.1371	55.3402	43.628	55.9939	52.2848	0
1821	1	1	0	1	1	0	0	1	0	1	1	0	1	999	4	2	52.9497	56.2432	62.7484	47.612	51.4204	57.1371	55.3402	43.628	57.2632	51.6589	0
1822	1	1	0	1	1	0	1	0	0	1	0	0	1	2	3	2	55.0472	56.2432	62.7484	50.8893	56.1537	57.1371	55.3402	50.4435	57.6025	54.4217	1
1823	1	1	0	1	1	0	1	0	0	1	0	0	1	0	2	1	55.0472	56.2432	62.7484	57.9121	51.4204	57.1371	55.3402	57.259	57.7147	56.6018	0
1824	1	1	0	1	1	0	0	0	0	1	0	0	1	0	4	2	55.0472	27.9536	41.7661	45.271	56.1537	46.2806	55.3402	54.9872	38.6818	50.481	0
1825	1	0	0	1	1	0	0	0	0	1	0	0	1	0	2	1	55.0472	56.2432	50.7585	62.5939	70.3537	57.1371	55.3402	61.8026	54.6177	59.766	0
1826	1	0	0	1	1	0	0	0	0	1	0	0	1	1	4	2	55.0472	56.2432	51.6149	47.612	60.8871	51.7088	55.3402	59.5308	51.4209	54.9538	0
1827	1	0	0	1	1	0	0	0	0	1	0	0	1	2	3	2	50.8522	56.2432	62.7484	53.2302	63.2537	57.1371	55.3402	59.5308	54.6067	58.1579	0
1828	0	0	0	1	1	0	0	1	0	1	1	0	1	1	3	2	44.5597	27.9536	46.4764	36.8437	56.1537	29.9958	55.3402	48.1717	35.2544	45.1648	1
1829	0	0	0	1	1	1	1	1	0	1	0	0	0	0	2	1	46.6572	35.026	46.4764	62.5939	67.9871	51.7088	55.3402	57.259	43.2247	56.7924	0
1830	1	0	0	1	1	0	0	0	0	1	0	0	1	0	3	2	57.1447	56.2432	62.7484	57.9121	65.6204	51.7088	55.3402	54.9872	59.5548	56.6555	0
1831	1	1	0	1	1	0	1	0	0	1	0	0	1	0	4	2	55.0472	42.0984	62.7484	42.9301	56.1537	46.2806	23.7361	43.628	58.3046	43.1261	0
1832	0	1	0	1	1	0	1	0	0	1	0	0	1	0	4	2	46.6572	49.1708	37.484	47.612	53.7871	40.8523	55.3402	45.8998	43.7782	47.3666	0
1833	0	1	0	1	1	0	0	0	0	1	0	0	1	1	4	2	57.1447	56.2432	62.7484	56.9757	63.2537	57.1371	55.3402	50.4435	60.2149	56.0746	0
1834	1	1	0	1	1	0	0	0	0	1	1	0	1	1	2	1	57.1447	56.2432	62.7484	48.5483	56.1537	57.1371	55.3402	36.8125	60.9159	50.4409	1
1835	0	0	0	1	1	0	0	1	0	1	0	0	0	1	4	2	57.1447	56.2432	55.897	52.2938	65.6204	57.1371	55.3402	52.7153	56.4378	55.7298	0
1836	1	0	0	1	1	0	0	0	0	1	0	0	1	1	4	2	57.1447	56.2432	51.6149	56.9757	67.9871	57.1371	55.3402	64.0745	53.8076	59.2937	0
1837	1	0	0	1	1	1	1	0	0	1	0	0	1	0	4	2	50.8522	56.2432	62.7484	54.6348	56.1537	57.1371	55.3402	57.259	55.2543	56.8754	0
1838	1	0	0	1	1	0	0	0	0	1	0	0	1	0	4	2	57.1447	56.2432	62.7484	47.612	63.2537	57.1371	55.3402	59.5308	55.8728	57.1662	0
1839	0	1	0	1	1	0	1	1	0	1	0	0	1	1	4	2	46.6572	56.2432	51.6149	28.8845	46.6871	40.8523	55.3402	29.9971	49.3812	41.0377	0
1840	1	0	0	1	1	1	0	1	0	1	0	0	1	2	4	2	57.1447	56.2432	62.7484	56.9757	65.6204	57.1371	55.3402	50.4435	60.283	56.3679	0
1841	0	0	0	1	1	0	0	0	0	1	1	0	1	1	3	2	48.7547	56.2432	50.7585	48.5483	41.9537	57.1371	55.3402	45.8998	51.1371	50.3291	0
1842	1	0	0	1	1	1	1	0	0	1	0	0	1	0	2	1	52.9497	56.2432	62.7484	50.8893	60.8871	57.1371	55.3402	54.9872	55.8465	56.2741	0
1843	1	1	0	1	1	0	0	0	0	1	0	0	1	0	2	1	55.0472	56.2432	62.7484	53.2302	58.5204	51.7088	55.3402	43.628	59.7997	52.2096	0
1844	1	0	0	1	1	0	0	1	0	1	0	0	1	1	4	2	48.7547	56.2432	42.1943	47.612	70.3537	57.1371	55.3402	52.7153	47.497	54.7777	0
1845	1	1	1	1	1	0	1	0	0	1	0	0	1	0	3	2	57.1447	56.2432	62.7484	48.5483	49.0537	57.1371	55.3402	36.8125	60.7117	49.5612	0
1846	1	0	1	1	1	0	1	1	0	1	0	0	1	2	4	2	52.9497	56.2432	62.7484	47.612	46.6871	57.1371	55.3402	43.628	57.127	51.0725	1
1847	1	1	1	1	1	1	1	0	0	1	0	0	0	0	5	3	48.7547	27.9536	46.4764	31.2254	41.9537	35.424	55.3402	50.4435	34.6804	44.1195	0
1848	1	0	1	1	1	0	1	1	0	1	0	0	1	1	4	2	55.0472	56.2432	51.6149	52.2938	60.8871	40.8523	55.3402	52.7153	54.1751	51.7358	1
1849	0	1	1	1	1	0	1	1	0	1	1	0	1	0	2	1	50.8522	27.9536	41.7661	34.5027	44.3204	57.1371	55.3402	50.4435	34.7965	48.5427	0
1850	1	1	1	1	1	0	0	1	0	1	0	0	0	0	5	3	55.0472	56.2432	46.4764	24.2026	32.4871	35.424	23.7361	27.7252	56.3423	30.19	0
1851	0	1	0	1	1	1	0	1	0	1	0	1	1	2	4	2	31.9748	27.9536	62.7484	45.271	53.7871	46.2806	23.7361	50.4435	42.5658	45.4861	0
1852	0	1	0	1	1	0	0	0	0	1	0	1	1	2	2	1	57.1447	56.2432	62.7484	62.5939	65.6204	57.1371	55.3402	54.9872	60.6823	58.3421	0
1853	1	1	0	1	1	0	1	1	0	1	0	1	1	0	3	2	57.1447	56.2432	62.7484	36.8437	63.2537	57.1371	55.3402	43.628	56.6953	51.49	1
1854	1	1	0	1	1	0	1	1	0	1	1	1	1	1	3	2	57.1447	56.2432	46.4764	50.8893	65.6204	51.7088	55.3402	59.5308	51.6326	55.4842	0
1855	1	0	0	1	1	0	0	0	0	1	1	1	1	1	4	2	21.4873	27.9536	62.7484	54.6348	65.6204	29.9958	55.3402	64.0745	31.8405	55.1595	1
1856	1	0	0	1	1	1	1	0	0	1	0	1	1	1	5	3	57.1447	56.2432	62.7484	45.271	60.8871	57.1371	55.3402	52.7153	56.7247	54.7557	1
1857	0	0	0	1	1	1	1	1	0	1	0	1	1	0	4	2	55.0472	56.2432	62.7484	47.612	56.1537	51.7088	55.3402	48.1717	57.3269	52.3323	0
1858	0	1	0	1	1	0	0	0	0	1	0	1	1	1	4	2	50.8522	49.1708	62.7484	47.612	51.4204	57.1371	55.3402	48.1717	52.8873	52.8032	1
1859	1	1	0	1	1	0	0	0	0	1	0	1	1	2	4	2	44.5597	42.0984	46.4764	24.2026	56.1537	57.1371	55.3402	43.628	37.8658	47.6465	1
1860	0	1	0	1	1	0	0	0	0	1	0	1	1	1	3	2	52.9497	49.1708	62.7484	50.8893	53.7871	57.1371	55.3402	54.9872	53.1585	55.2728	0
1861	1	0	0	1	1	0	1	1	0	1	0	1	1	0	4	2	52.9497	42.0984	62.7484	47.612	51.4204	51.7088	55.3402	43.628	52.3366	50.3783	0
1862	0	0	0	1	1	0	0	0	0	1	0	1	1	1	4	2	50.8522	56.2432	50.7585	47.612	53.7871	46.2806	55.3402	39.0844	53.7192	47.7272	0
1863	1	0	0	1	1	0	0	1	0	1	0	1	1	2	4	2	55.0472	56.2432	62.7484	33.5664	51.4204	57.1371	55.3402	61.8026	50.6367	54.4206	0
1864	1	0	0	1	1	1	1	0	0	1	0	1	0	1	4	2	52.9497	56.2432	62.7484	54.6348	53.7871	57.1371	55.3402	54.9872	56.5769	55.9138	1
1865	0	0	0	1	1	0	0	1	0	1	1	1	1	0	4	2	50.8522	56.2432	62.7484	28.8845	53.7871	57.1371	55.3402	48.1717	50.7659	50.6209	1
1866	0	0	0	1	1	0	1	0	1	1	0	1	1	1	4	2	57.1447	56.2432	62.7484	40.5892	56.1537	57.1371	55.3402	43.628	57.4257	51.1297	0
1867	0	0	0	1	1	0	0	0	0	1	0	1	1	0	2	1	55.0472	56.2432	62.7484	62.5939	60.8871	57.1371	55.3402	64.0745	57.6512	60.2167	0
1868	1	0	0	1	1	0	0	0	0	1	0	1	1	0	3	2	52.9497	56.2432	50.7585	50.8893	58.5204	57.1371	55.3402	43.628	54.478	51.9671	1
1869	1	0	0	1	1	0	0	0	0	1	0	1	1	0	3	2	57.1447	56.2432	62.7484	60.253	65.6204	57.1371	55.3402	59.5308	59.0954	59.2126	0
1870	1	1	0	1	1	0	0	1	0	1	0	1	1	1	2	1	55.0472	56.2432	46.4764	50.8893	58.5204	57.1371	55.3402	50.4435	52.5036	53.3225	0
1871	1	1	0	1	1	0	0	0	0	1	0	1	1	0	3	2	57.1447	56.2432	62.7484	50.8893	63.2537	57.1371	55.3402	52.7153	58.1948	55.8281	0
1872	1	0	0	1	1	0	0	0	0	1	0	1	1	0	3	2	52.9497	56.2432	62.7484	60.253	65.6204	57.1371	55.3402	59.5308	57.3166	59.3542	0
1873	0	0	0	1	1	0	1	0	0	1	0	1	1	0	4	2	57.1447	56.2432	62.7484	56.9757	56.1537	57.1371	55.3402	54.9872	59.0079	56.3901	1
1874	1	0	0	1	1	0	1	0	1	1	0	1	1	1	4	2	50.8522	56.2432	62.7484	49.9529	63.2537	57.1371	55.3402	59.5308	53.7888	57.7034	1
1875	1	0	0	1	1	0	0	0	0	1	0	1	0	0	3	2	55.0472	56.2432	62.7484	57.9121	53.7871	57.1371	55.3402	45.8998	60.2896	53.9073	1
1876	1	0	0	1	1	0	1	0	0	1	0	1	1	1	4	2	44.5597	56.2432	55.897	40.5892	53.7871	57.1371	55.3402	59.5308	46.3362	54.8581	1
1877	1	0	0	1	1	0	1	0	0	1	0	1	1	0	3	2	57.1447	56.2432	62.7484	50.8893	65.6204	57.1371	55.3402	57.259	57.2601	57.3164	0
1878	0	1	0	1	1	0	0	1	0	1	0	1	1	2	4	2	52.9497	56.2432	62.7484	45.271	53.7871	46.2806	55.3402	43.628	56.8289	49.5528	0
1879	0	1	0	1	1	0	1	0	0	1	0	1	1	0	4	2	48.7547	56.2432	51.6149	31.2254	53.7871	46.2806	55.3402	48.1717	47.0071	47.9889	0
1880	0	1	0	1	1	0	0	1	0	1	0	1	1	2	3	2	57.1447	56.2432	50.7585	32.1618	51.4204	57.1371	55.3402	43.628	51.3793	48.3485	0
1881	1	1	0	1	1	0	0	0	0	1	0	1	1	1	5	3	46.6572	56.2432	50.7585	42.9301	34.8537	57.1371	55.3402	50.4435	47.6388	49.9362	1
1882	1	0	0	1	1	0	0	1	0	1	0	1	1	0	4	2	36.1698	56.2432	51.6149	40.5892	56.1537	57.1371	55.3402	41.3562	45.4979	50.2878	1
1883	0	1	0	1	1	0	0	0	0	1	1	1	1	0	3	2	44.5597	42.0984	46.4764	50.8893	51.4204	46.2806	44.8055	45.8998	45.9927	47.2569	0
1884	1	1	0	1	1	0	1	0	0	1	0	1	1	1	3	2	25.6823	27.9536	33.202	50.8893	56.1537	51.7088	55.3402	45.8998	26.8776	50.166	1
1885	1	0	0	1	1	0	1	1	0	1	0	1	1	0	3	2	48.7547	56.2432	62.7484	60.253	49.0537	57.1371	55.3402	41.3562	59.0722	52.6629	0
1886	1	0	0	1	1	0	1	1	0	1	0	1	1	2	4	2	50.8522	49.1708	51.6149	40.5892	46.6871	46.2806	55.3402	43.628	48.5479	47.0203	1
1887	0	1	1	1	1	0	0	1	0	1	0	1	1	2	4	2	48.7547	27.9536	62.7484	31.2254	49.0537	35.424	23.7361	39.0844	48.6284	37.3227	0
1888	0	1	1	1	1	1	1	0	0	1	0	1	1	1	5	3	52.9497	56.2432	62.7484	40.5892	58.5204	51.7088	23.7361	39.0844	62.8285	43.251	0
1889	0	0	1	1	1	0	0	0	0	1	1	1	0	1	4	2	42.4622	56.2432	55.897	26.5436	51.4204	57.1371	55.3402	45.8998	44.882	49.1025	0
1890	0	0	1	1	1	0	1	0	0	1	0	1	1	0	5	3	34.0723	56.2432	47.3328	38.2482	53.7871	35.424	55.3402	48.1717	41.256	47.0176	1
1891	0	0	1	1	1	0	0	1	0	1	0	1	1	1	2	1	48.7547	56.2432	62.7484	55.5711	63.2537	35.424	55.3402	52.7153	55.9691	52.6114	0
1892	1	1	1	1	1	0	0	1	0	1	0	1	1	1	5	3	50.8522	27.9536	55.897	54.6348	51.4204	51.7088	23.7361	34.5407	54.1319	42.1222	1
1893	0	1	1	1	1	0	0	1	0	1	0	1	1	2	4	2	40.3648	27.9536	51.6149	33.5664	46.6871	57.1371	55.3402	34.5407	36.821	45.7201	0
1894	0	1	1	1	1	0	0	0	0	1	1	1	1	3	3	2	52.9497	56.2432	62.7484	46.2074	49.0537	57.1371	55.3402	52.7153	54.8392	53.5611	0
1895	1	0	1	1	1	0	1	0	1	1	0	1	1	0	4	2	55.0472	56.2432	62.7484	47.612	56.1537	57.1371	55.3402	48.1717	57.286	53.3696	0
1896	1	1	1	1	1	0	0	0	0	1	0	1	1	1	5	3	50.8522	56.2432	62.7484	45.271	49.0537	57.1371	55.3402	32.2689	58.2284	48.1241	1
1897	1	0	1	1	1	0	0	0	0	1	1	1	1	1	4	2	50.8522	49.1708	50.7585	56.9757	56.1537	57.1371	44.8055	43.628	54.5789	50.4401	1
1898	0	0	1	1	1	0	1	0	0	1	1	1	1	3	5	3	25.6823	27.9536	62.7484	24.2026	44.3204	57.1371	55.3402	34.5407	31.7259	45.5769	0
1899	0	1	1	1	1	0	1	0	0	1	0	1	1	2	5	3	17.2923	27.9536	62.7484	21.8617	39.5871	40.8523	55.3402	29.9971	28.5734	40.642	1
1900	0	1	1	1	1	0	1	0	1	1	1	1	1	2	5	3	17.2923	27.9536	37.484	26.5436	46.6871	29.9958	23.7361	27.7252	28.5765	31.2556	1
1901	1	1	1	1	1	0	1	0	1	1	1	1	1	3	4	2	15.1948	27.9536	41.7661	33.5664	44.3204	29.9958	23.7361	29.9971	30.2299	32.9711	1
1902	0	1	1	1	1	1	1	1	1	1	1	1	1	2	5	3	31.9748	27.9536	62.7484	19.5208	34.8537	13.7109	23.7361	39.0844	38.3475	30.3574	0
1903	0	1	1	1	1	0	1	0	0	1	1	1	1	1	5	3	52.9497	35.026	42.1943	24.2026	39.5871	29.9958	23.7361	25.4534	47.3884	28.7743	0
1904	0	0	0	1	1	0	1	0	0	1	0	0	1	3	4	2	57.1447	42.0984	46.4764	56.9757	58.5204	40.8523	55.3402	59.5308	48.0614	53.1307	1
1905	1	1	0	1	1	0	1	0	0	1	0	1	1	1	4	2	48.7547	49.1708	62.7484	31.2254	51.4204	57.1371	55.3402	50.4435	47.4075	51.199	1
1906	0	1	1	1	1	0	0	0	0	1	1	0	1	1	5	3	34.0723	27.9536	62.7484	21.8617	41.9537	13.7109	34.2708	41.3562	37.5006	34.1155	0
1907	0	1	0	1	1	0	1	1	0	1	1	1	1	1	4	2	52.9497	56.2432	62.7484	45.271	58.5204	46.2806	55.3402	43.628	56.9651	50.1393	0
1908	0	1	0	1	1	0	1	0	0	1	0	0	1	1	3	2	57.1447	42.0984	62.7484	41.5255	58.5204	51.7088	55.3402	45.8998	52.2994	50.8698	1
1909	1	0	0	1	1	0	1	0	0	1	0	0	1	0	4	2	57.1447	56.2432	62.7484	52.2938	58.5204	57.1371	55.3402	52.7153	58.4091	55.4364	0
1910	1	0	0	1	1	0	1	0	0	1	0	0	1	0	3	2	55.0472	56.2432	62.7484	32.1618	56.1537	57.1371	55.3402	45.8998	53.932	50.6294	0
1911	0	1	0	1	1	0	0	0	0	1	1	0	1	0	4	2	42.4622	27.9536	33.6302	40.5892	51.4204	35.424	55.3402	50.4435	30.542	45.7042	0
1912	1	1	0	1	1	0	0	1	0	1	0	0	1	0	5	3	55.0472	56.2432	62.7484	45.271	65.6204	57.1371	55.3402	54.9872	55.4701	56.0105	1
1913	0	1	0	1	1	0	1	1	0	1	0	0	1	0	4	2	52.9497	42.0984	62.7484	47.612	58.5204	57.1371	55.3402	45.8998	51.9986	52.8929	1
1914	1	1	1	1	1	0	0	0	0	1	0	0	1	1	5	3	42.4622	49.1708	51.6149	26.5436	46.6871	35.424	55.3402	36.8125	43.0713	41.4884	0
1915	0	0	0	1	1	0	0	0	0	1	0	1	1	1	2	1	57.1447	56.2432	62.7484	60.253	60.8871	57.1371	55.3402	57.259	59.4606	58.0286	1
1916	1	0	0	1	1	0	0	0	0	1	0	1	1	0	3	2	52.9497	56.2432	51.6149	55.5711	63.2537	51.7088	55.3402	54.9872	53.5885	55.2265	0
1917	0	0	0	1	1	0	0	0	0	1	0	1	1	0	4	2	38.2673	42.0984	37.484	47.612	53.7871	40.8523	55.3402	48.1717	37.2356	48.1259	0
1918	1	1	1	1	1	0	1	1	0	1	0	1	0	1	4	2	46.6572	42.0984	51.6149	47.612	39.5871	46.2806	55.3402	39.0844	46.8363	45.9396	1
1919	1	0	0	1	1	0	1	1	0	1	0	0	1	1	4	2	57.1447	56.2432	62.7484	49.9529	60.8871	57.1371	55.3402	50.4435	58.3944	54.8074	0
1920	0	1	0	1	1	1	1	1	0	1	0	0	1	1	3	2	44.5597	56.2432	62.7484	50.8893	60.8871	57.1371	55.3402	45.8998	54.2945	54.1672	0
1921	0	1	0	1	1	0	1	0	0	1	0	0	1	0	2	1	52.9497	56.2432	62.7484	62.5939	56.1537	46.2806	55.3402	48.1717	60.217	53.4436	1
1922	1	1	0	1	1	1	1	1	0	1	0	1	1	2	4	2	52.9497	49.1708	62.7484	52.2938	60.8871	57.1371	55.3402	48.1717	55.2174	54.5546	1
1923	1	0	0	1	1	0	0	0	0	1	0	1	1	0	3	2	57.1447	56.2432	62.7484	55.5711	63.2537	57.1371	55.3402	52.7153	59.3631	56.4774	1
1924	0	1	0	1	1	0	0	0	0	1	1	1	1	0	4	2	42.4622	56.2432	62.7484	45.271	56.1537	57.1371	23.7361	50.4435	56.9341	47.9863	0
1925	0	0	0	1	1	0	0	0	0	1	1	1	1	1	4	2	57.1447	56.2432	55.897	56.9757	67.9871	57.1371	55.3402	50.4435	58.1755	56.0748	0
1926	1	1	0	1	1	0	0	0	0	1	1	1	0	0	5	3	44.5597	42.0984	51.6149	26.5436	46.6871	57.1371	55.3402	43.628	39.8093	47.238	1
1927	1	1	0	1	1	0	0	1	0	1	1	1	1	1	2	1	55.0472	49.1708	62.7484	57.9121	60.8871	57.1371	55.3402	50.4435	57.0074	55.8605	1
1928	0	1	0	1	1	1	1	0	0	1	0	1	1	0	4	2	50.8522	56.2432	62.7484	56.9757	51.4204	57.1371	55.3402	43.628	58.7105	53.0283	0
1929	0	0	0	1	1	0	0	1	0	1	1	1	1	1	4	2	48.7547	56.2432	46.4764	28.8845	51.4204	40.8523	55.3402	41.3562	46.2682	44.1014	1
1930	1	1	1	1	1	0	1	1	0	1	0	1	1	0	3	2	44.5597	27.9536	51.6149	43.8665	46.6871	46.2806	34.2708	34.5407	45.2983	40.8782	0
1931	0	1	0	1	1	0	0	0	0	1	0	0	1	1	4	2	50.8522	56.2432	62.7484	49.9529	65.6204	57.1371	55.3402	59.5308	53.8569	57.9966	1
1932	1	1	0	1	1	0	0	0	0	1	1	0	1	0	2	1	57.1447	56.2432	62.7484	53.2302	53.7871	57.1371	55.3402	54.9872	58.0052	55.5774	0
1933	1	1	0	1	1	0	1	1	0	1	0	1	1	1	4	2	44.5597	27.9536	55.897	45.271	60.8871	46.2806	34.2708	50.4435	43.9075	47.3816	0
1934	1	1	0	1	1	0	1	0	0	1	0	1	1	2	4	2	50.8522	42.0984	55.897	47.612	51.4204	57.1371	55.3402	41.3562	49.7321	50.3027	1
1935	0	1	0	1	1	0	0	1	0	1	1	1	1	0	4	2	50.8522	56.2432	51.6149	47.612	58.5204	57.1371	55.3402	43.628	53.0428	51.6567	0
1936	0	0	0	1	1	0	1	0	0	1	0	0	0	1	3	2	52.9497	56.2432	62.7484	50.8893	56.1537	57.1371	55.3402	43.628	58.2172	52.6999	0
1937	1	0	0	1	1	0	0	1	0	1	0	0	1	1	4	2	55.0472	56.2432	55.897	28.8845	53.7871	57.1371	55.3402	48.1717	50.3691	49.8929	0
1938	1	0	0	1	1	1	1	0	0	1	0	0	0	0	3	2	57.1447	56.2432	62.7484	50.8893	53.7871	51.7088	55.3402	50.4435	58.4646	53.0203	1
1939	0	0	0	1	1	0	0	1	0	1	0	0	0	1	3	2	50.8522	49.1708	51.6149	50.8893	51.4204	51.7088	55.3402	45.8998	50.7121	50.6701	1
1940	1	0	0	1	1	0	0	1	0	1	0	0	0	0	3	2	57.1447	56.2432	62.7484	50.8893	49.0537	57.1371	55.3402	48.1717	58.789	52.8736	1
1941	1	0	0	1	1	0	0	0	0	1	0	0	1	0	4	2	57.1447	56.2432	51.6149	47.612	67.9871	57.1371	55.3402	59.5308	52.4737	56.7999	1
1942	0	0	0	1	1	0	0	1	0	1	0	1	1	3	4	2	42.4622	42.0984	37.484	49.9529	60.8871	57.1371	55.3402	50.4435	39.1788	52.8981	0
1943	0	0	0	1	1	0	1	0	0	1	0	1	1	2	3	2	48.7547	56.2432	46.0482	41.5255	51.4204	57.1371	55.3402	57.259	45.6545	53.1127	0
1944	0	0	0	1	1	0	0	0	0	1	0	1	0	1	3	2	50.8522	35.026	46.4764	48.5483	51.4204	57.1371	55.3402	50.4435	42.4851	51.895	1
1945	0	0	0	1	1	0	1	1	0	1	0	0	1	1	4	2	48.7547	27.9536	41.7661	35.9073	58.5204	40.8523	34.2708	45.8998	39.838	42.2064	0
1946	1	0	0	1	1	0	1	0	0	1	1	1	0	2	2	1	55.0472	56.2432	50.7585	53.2302	65.6204	57.1371	55.3402	59.5308	52.6463	57.2834	0
1947	0	1	0	1	1	0	1	1	0	1	0	1	1	0	4	2	48.7547	56.2432	62.7484	45.271	49.0537	46.2806	55.3402	41.3562	55.4153	48.5105	1
1948	1	1	1	1	1	0	0	0	0	1	0	1	0	1	5	3	40.3648	27.9536	62.7484	35.9073	41.9537	29.9958	55.3402	45.8998	38.5018	44.2122	0
1949	1	1	0	1	1	0	1	1	0	1	0	0	1	1	2	1	55.0472	56.2432	62.7484	53.2302	51.4204	57.1371	55.3402	64.0745	55.0422	57.7452	0
1950	0	0	0	1	1	0	1	1	0	1	0	0	0	1	2	1	55.0472	56.2432	62.7484	55.5711	67.9871	57.1371	55.3402	59.5308	57.1058	58.9273	1
1951	1	1	0	1	1	0	0	0	0	1	0	0	0	0	4	2	55.0472	56.2432	62.7484	40.5892	56.1537	57.1371	55.3402	57.259	53.5281	54.7859	0
1952	1	1	0	1	1	0	0	0	0	1	0	1	0	0	3	2	52.9497	56.2432	55.897	53.2302	60.8871	57.1371	55.3402	54.9872	54.2551	56.0124	0
1953	0	1	0	1	1	0	1	0	0	1	1	1	1	0	2	1	52.9497	56.2432	62.7484	53.2302	63.2537	57.1371	55.3402	57.259	55.9974	57.4895	0
1954	1	1	0	1	1	0	0	1	0	1	1	1	1	0	4	2	50.8522	56.2432	62.7484	56.9757	49.0537	46.2806	55.3402	41.3562	59.2255	50.0629	0
1955	1	0	0	1	1	0	0	1	0	1	0	0	1	0	4	2	50.8522	56.2432	62.7484	56.9757	70.3537	57.1371	55.3402	61.8026	55.2442	60.1545	1
1956	1	1	0	1	1	1	1	1	0	1	0	1	1	0	4	2	52.9497	56.2432	46.4764	47.612	58.5204	57.1371	55.3402	43.628	52.3005	51.1461	0
1957	0	1	1	1	1	0	0	0	0	1	1	1	1	1	4	2	38.2673	27.9536	62.7484	35.9073	41.9537	40.8523	23.7361	34.5407	46.1074	37.2887	1
1958	1	1	0	1	1	0	0	0	0	1	0	0	1	0	4	2	57.1447	56.2432	54.1842	56.9757	70.3537	57.1371	55.3402	61.8026	55.1929	59.2092	1
1959	0	0	0	1	1	0	0	0	0	1	0	0	0	0	3	2	57.1447	56.2432	62.7484	50.8893	56.1537	57.1371	55.3402	50.4435	58.4919	54.3509	0
1960	1	1	0	1	1	1	0	0	0	1	0	0	1	0	4	2	57.1447	56.2432	42.1943	42.9301	58.5204	57.1371	23.7361	50.4435	56.117	45.7002	0
1961	0	1	0	1	1	0	1	0	0	1	0	1	1	2	2	1	48.7547	27.9536	46.4764	43.8665	56.1537	46.2806	34.2708	54.9872	41.2054	46.8476	0
1962	0	1	0	1	1	0	1	0	0	1	1	1	1	0	3	2	50.8522	56.2432	50.7585	39.1846	63.2537	57.1371	55.3402	59.5308	47.2945	55.184	0
1963	0	0	0	1	1	0	0	1	0	1	0	1	1	1	4	2	50.8522	49.1708	46.4764	52.2938	53.7871	57.1371	55.3402	57.259	46.9513	54.7435	1
1964	1	0	0	1	1	0	1	0	0	1	0	0	1	1	3	2	52.9497	56.2432	46.4764	55.5711	63.2537	57.1371	55.3402	45.8998	53.9214	53.434	0
1965	1	0	0	1	1	0	0	0	0	1	1	0	0	1	2	1	55.0472	56.2432	62.7484	53.2302	63.2537	57.1371	55.3402	57.259	56.8868	57.4187	0
1966	0	0	0	1	1	0	1	1	0	1	1	0	1	0	4	2	46.6572	56.2432	62.7484	42.9301	53.7871	57.1371	55.3402	57.259	50.4866	55.1006	1
1967	0	1	0	1	1	0	1	0	0	1	0	1	0	1	5	3	48.7547	27.9536	51.6149	38.2482	51.4204	40.8523	34.2708	34.5407	45.8522	39.5065	0
1968	0	1	0	1	1	0	1	0	0	1	0	1	0	3	4	2	50.8522	56.2432	55.897	26.5436	51.4204	57.1371	55.3402	43.628	48.9408	48.2216	0
1969	0	1	1	1	1	0	0	1	0	1	0	1	1	1	5	3	36.1698	35.026	37.9122	45.271	49.0537	57.1371	55.3402	43.628	34.1582	49.1175	0
1970	1	0	1	1	1	0	1	0	0	1	1	1	1	2	5	3	25.6823	27.9536	51.6149	35.9073	41.9537	40.8523	55.3402	36.8125	30.6645	43.4397	1
1971	0	0	0	1	1	0	0	0	0	1	0	0	0	1	4	2	46.6572	27.9536	37.484	28.8845	39.5871	51.7088	34.2708	64.0745	31.199	45.4462	1
1972	1	0	0	1	1	0	0	0	0	1	0	0	0	2	3	2	57.1447	56.2432	62.7484	50.8893	56.1537	57.1371	23.7361	43.628	66.0658	46.477	0
1973	0	1	0	1	1	0	1	1	0	1	0	1	1	2	3	2	50.8522	56.2432	62.7484	55.5711	58.5204	57.1371	55.3402	54.9872	56.0574	56.701	0
1974	1	0	0	1	1	0	1	1	0	1	0	1	0	0	4	2	50.8522	27.9536	29.3481	33.5664	53.7871	35.424	23.7361	39.0844	39.6321	35.3048	0
1975	0	0	0	999	0	0	0	0	0	1	0	0	0	3	4	2	46.6572	56.2432	46.4764	42.9301	60.8871	57.1371	55.3402	52.7153	46.5266	53.3928	0
1976	0	0	0	999	0	0	1	1	0	1	1	0	0	0	2	1	50.8522	56.2432	62.7484	55.5711	63.2537	57.1371	55.3402	61.8026	54.6895	59.0801	0
1977	0	1	1	999	0	0	0	1	0	1	0	1	1	0	3	2	57.1447	56.2432	62.7484	50.8893	60.8871	57.1371	55.3402	43.628	60.1321	53.1447	0
1978	0	0	0	999	0	0	0	0	0	1	0	1	1	1	3	2	19.3898	27.9536	38.7687	46.2074	49.0537	24.5675	55.3402	52.7153	23.3048	45.9319	1
1979	0	1	0	999	0	0	0	0	0	1	0	0	1	1	3	2	52.9497	56.2432	62.7484	60.253	65.6204	57.1371	55.3402	57.259	57.818	58.7567	0
1980	0	0	0	0	0	0	0	1	0	1	0	0	0	0	3	2	57.1447	56.2432	62.7484	57.9121	60.8871	57.1371	55.3402	54.9872	59.3778	57.1064	1
1981	0	0	0	0	0	0	1	0	0	1	0	0	0	1	2	1	48.7547	56.2432	50.7585	48.5483	63.2537	57.1371	55.3402	59.5308	48.7417	56.5534	1
1982	0	0	0	0	0	0	0	0	0	1	0	0	0	1	3	2	52.9497	56.2432	62.7484	60.253	58.5204	57.1371	55.3402	59.5308	57.1123	58.4746	1
1983	0	0	0	0	0	0	0	0	0	1	0	0	0	2	3	2	57.1447	56.2432	62.7484	60.253	63.2537	57.1371	55.3402	57.259	59.5286	58.3218	0
1984	0	0	0	0	0	0	0	0	0	1	0	0	0	0	4	2	44.5597	49.1708	46.4764	28.8845	56.1537	57.1371	55.3402	54.9872	39.011	51.4052	1
1985	0	0	0	0	0	0	1	1	0	1	0	0	0	0	4	2	50.8522	56.2432	62.7484	45.271	53.7871	46.2806	55.3402	41.3562	56.4409	49.0261	1
1986	0	0	0	0	0	0	0	0	0	1	0	0	0	999	4	2	48.7547	56.2432	41.7661	38.2482	65.6204	51.7088	55.3402	54.9872	44.4277	52.4162	0
1987	1	0	0	0	0	0	0	0	0	1	0	0	0	1	4	2	52.9497	56.2432	62.7484	47.612	60.8871	57.1371	55.3402	52.7153	55.5301	55.222	1
1988	0	0	0	0	0	0	0	0	0	1	0	0	0	1	3	2	48.7547	27.9536	62.7484	46.2074	60.8871	57.1371	55.3402	59.5308	41.9617	56.4751	0
1989	0	1	0	0	0	0	0	0	0	1	0	0	1	1	4	2	50.8522	56.2432	62.7484	56.9757	58.5204	57.1371	55.3402	57.259	55.9065	57.4933	0
1990	0	1	0	0	0	0	0	0	0	1	0	0	0	1	2	1	38.2673	42.0984	55.897	46.2074	60.8871	40.8523	55.3402	57.259	40.9307	52.7766	1
1991	0	1	0	0	0	1	0	1	0	1	0	0	1	1	4	2	52.9497	56.2432	62.7484	56.9757	60.8871	57.1371	55.3402	61.8026	55.8612	58.9108	0
1992	0	0	0	0	0	0	0	0	0	1	0	0	0	1	2	1	57.1447	56.2432	62.7484	62.5939	65.6204	57.1371	55.3402	50.4435	61.685	57.147	1
1993	0	0	0	0	0	1	1	0	0	1	0	0	0	1	3	2	46.6572	56.2432	62.7484	55.5711	49.0537	57.1371	55.3402	64.0745	52.0008	58.0599	1
1994	0	0	0	0	0	0	0	0	0	1	0	0	0	3	2	1	48.7547	56.2432	46.4764	53.2302	58.5204	51.7088	55.3402	59.5308	48.455	55.2125	1
1995	0	0	0	0	0	0	1	0	0	1	0	0	0	1	2	1	57.1447	56.2432	62.7484	62.5939	65.6204	57.1371	55.3402	64.0745	58.6768	60.7323	0
1996	1	0	0	0	0	0	1	0	0	1	0	0	0	1	4	2	57.1447	56.2432	62.7484	47.612	65.6204	57.1371	55.3402	59.5308	55.9409	57.4594	0
1997	1	0	0	0	0	1	0	0	0	1	0	0	0	2	2	1	57.1447	56.2432	55.897	53.2302	58.5204	57.1371	55.3402	48.1717	57.4699	53.7849	1
1998	0	0	0	0	0	0	0	1	0	1	0	0	0	1	4	2	57.1447	56.2432	55.897	56.9757	67.9871	57.1371	55.3402	57.259	56.6714	57.8674	1
1999	0	0	0	0	0	0	0	0	0	1	0	0	0	1	2	1	57.1447	56.2432	62.7484	62.5939	60.8871	57.1371	55.3402	64.0745	58.5406	60.1459	0
[truncated: 1,825 more rows]
